# Supplementary material for: A humanized monoclonal antibody targeting an ectonucleotidase rescues cardiac metabolism and heart function after myocardial infarction
Source: Cell Rep Med. 2024 Oct 24;5(11):101795. doi: 10.1016/j.xcrm.2024.101795 (PMC11604407; doi:10.1016/j.xcrm.2024.101795)
Supplement: Table S6. List of genes enriched in fibroblast subclusters 0, 1, and 2 in hearts of IgG or hENPP1mAb-injected animals at day 7 post MI, related to Figure 5 [file mmc2.zip]

Archive with 1 entries (1 files):
- xcrm_00101795_Supplemental Table 6_Fibroblast_markers.csv
