# Supplementary material for: A humanized monoclonal antibody targeting an ectonucleotidase rescues cardiac metabolism and heart function after myocardial infarction
Source: Cell Rep Med. 2024 Oct 24;5(11):101795. doi: 10.1016/j.xcrm.2024.101795 (PMC11604407; doi:10.1016/j.xcrm.2024.101795)
Supplement: Table S6. List of genes enriched in fibroblast subclusters 0, 1, and 2 in hearts of IgG or hENPP1mAb-injected animals at day 7 post MI, related to Figure 5 [file mmc2.zip › xcrm_00101795_Supplemental Table 6_Fibroblast_markers.csv]

	p_val	avg_log2FC	pct.1	pct.2	p_val_adj	cluster	gene
Cemip	0	2.31816097738766	0.551	0.168	0	0	Cemip
Kif26b	0	1.9966559361373	0.913	0.402	0	0	Kif26b
Col11a1	0	1.73169951528963	0.525	0.128	0	0	Col11a1
Runx1	0	1.65479863008203	0.816	0.318	0	0	Runx1
Kalrn	0	1.52976701366118	0.933	0.516	0	0	Kalrn
Fn1	0	1.50185228496331	0.894	0.414	0	0	Fn1
Thbs1	0	1.49634749278233	0.509	0.118	0	0	Thbs1
Ltbp2	0	1.43462695549051	0.795	0.295	0	0	Ltbp2
Col1a1	0	1.35245270246513	0.904	0.501	0	0	Col1a1
Col1a2	0	1.29213685971139	0.952	0.616	0	0	Col1a2
Actn1	0	1.29069713258173	0.821	0.313	0	0	Actn1
Ddah1	0	1.24199447249745	0.587	0.149	0	0	Ddah1
Piezo2	0	1.21729014847908	0.544	0.159	0	0	Piezo2
Col12a1	0	1.2021204914146	0.413	0.099	0	0	Col12a1
Nhs	0	1.1798770681635	0.585	0.218	0	0	Nhs
Postn	0	1.16888804200191	0.93	0.528	0	0	Postn
Fndc1	0	1.15916282171115	0.788	0.405	0	0	Fndc1
Cald1	0	1.1526735445102	0.895	0.542	0	0	Cald1
Col5a2	0	1.08398813335656	0.964	0.688	0	0	Col5a2
Taco1	0	1.07601378062454	0.861	0.555	0	0	Taco1
Myh9	0	1.06315456830128	0.745	0.328	0	0	Myh9
Nuak1	0	1.05965419163817	0.634	0.237	0	0	Nuak1
Loxl3	0	1.05655501917349	0.73	0.318	0	0	Loxl3
Adamtsl3	0	1.05466760473109	0.775	0.41	0	0	Adamtsl3
Pdzrn3	0	1.04732437040865	0.969	0.723	0	0	Pdzrn3
Synpo	0	0.962656116273326	0.779	0.357	0	0	Synpo
Col8a1	0	0.951726307308449	0.96	0.727	0	0	Col8a1
Ext1	0	0.915750964942312	0.986	0.877	0	0	Ext1
Foxp1	0	0.788524358510246	0.973	0.788	0	0	Foxp1
Tln2	9.2163703407129e-296	0.962296093523362	0.668	0.298	2.57293410801682e-291	0	Tln2
Myo1d	7.1046568476014e-294	0.837438131925396	0.809	0.433	1.98340705214488e-289	0	Myo1d
Ccn4	1.50189431460687e-292	0.861199195654428	0.275	0.036	4.192838358088e-288	0	Ccn4
Rai14	7.40199005469611e-292	0.912223617806446	0.544	0.189	2.06641356356951e-287	0	Rai14
Bnc2	1.99587981976148e-289	0.88672394612593	0.802	0.441	5.57189769282812e-285	0	Bnc2
Eya4	5.39570978868652e-286	1.01062835683327	0.472	0.147	1.50632030170761e-281	0	Eya4
Phldb2	4.66718260898363e-284	0.785188706849666	0.829	0.461	1.30293736894996e-279	0	Phldb2
Dclk1	1.64540797172806e-281	1.0674475073597	0.694	0.338	4.59348543467322e-277	0	Dclk1
Gpr176	2.49562819403496e-280	0.957990825431058	0.442	0.129	6.96704522928739e-276	0	Gpr176
Sipa1l1	6.7803903797314e-277	0.935971859529716	0.661	0.297	1.89288158230962e-272	0	Sipa1l1
Erg	1.06185762111201e-276	0.938612627551296	0.494	0.161	2.9643879208584e-272	0	Erg
Kcnma1	1.83507254866874e-276	1.48645301623687	0.434	0.137	5.12297203411852e-272	0	Kcnma1
Hs6st2	6.29311615110717e-276	1.11658548010018	0.385	0.099	1.75684923590459e-271	0	Hs6st2
Col3a1	3.12850666673298e-275	0.814146149598924	0.918	0.647	8.73385206151847e-271	0	Col3a1
Wwp2	7.06836522467224e-275	0.950777491469367	0.515	0.178	1.97327551977175e-270	0	Wwp2
Specc1	2.80484428616707e-261	0.817485871060848	0.452	0.139	7.83028379369262e-257	0	Specc1
Picalm	6.94781148623373e-260	0.800857058665203	0.876	0.603	1.93962053261187e-255	0	Picalm
Setbp1	3.22001937506851e-251	0.750076306805418	0.924	0.708	8.98932808937875e-247	0	Setbp1
Fat1	1.10212714483391e-248	0.802112874783348	0.72	0.371	3.07680835023283e-244	0	Fat1
Zswim6	8.34064250076701e-244	0.789560020179986	0.786	0.446	2.32845716693913e-239	0	Zswim6
Myo10	1.4495832804979e-242	0.721486221575185	0.694	0.33	4.04680164416597e-238	0	Myo10
Chsy3	4.96285102181366e-240	0.927228088987382	0.566	0.238	1.38547911975972e-235	0	Chsy3
Cthrc1	1.5497224240395e-236	0.755733555964646	0.337	0.083	4.32636009119108e-232	0	Cthrc1
Ccn1	4.80792249874439e-236	0.885048897726009	0.358	0.096	1.34222772397447e-231	0	Ccn1
Srgap3	5.48856637060587e-234	0.750944898335459	0.52	0.194	1.53224307368204e-229	0	Srgap3
Unc5b	2.56163639190089e-233	0.765838037091416	0.499	0.181	7.15132031526971e-229	0	Unc5b
Sorcs2	1.2191640285847e-230	0.884754957380909	0.346	0.093	3.40354021859991e-226	0	Sorcs2
Dnm3os	2.3039016110409e-229	0.760254080033967	0.554	0.227	6.43180212754288e-225	0	Dnm3os
Myo7a	8.48318134399329e-229	0.74336894474873	0.443	0.147	2.36824973580261e-224	0	Myo7a
Fmnl3	3.67758384989209e-226	0.781807812331547	0.448	0.156	1.02667108337437e-221	0	Fmnl3
Fbn1	1.59855771351049e-225	0.57911158452317	0.934	0.708	4.46269356880724e-221	0	Fbn1
Ccn2	1.73277642521979e-222	0.793325518110427	0.646	0.307	4.8373919462861e-218	0	Ccn2
Ifitm10	2.82421407387187e-222	0.791868297338986	0.356	0.098	7.8843584300281e-218	0	Ifitm10
Hhat	1.39898124066788e-221	0.79587099157355	0.396	0.124	3.90553592957252e-217	0	Hhat
Adam12	5.95018092793598e-221	0.979877184291117	0.507	0.211	1.66111200965189e-216	0	Adam12
Farp1	6.20736096222141e-221	0.71817519416238	0.808	0.491	1.73290895982335e-216	0	Farp1
Ptn	3.43761582904578e-220	0.999564182871472	0.408	0.136	9.59679210994709e-216	0	Ptn
Cdh11	6.84604641975042e-216	0.788716696833654	0.403	0.13	1.91121077900172e-211	0	Cdh11
Nbea	1.39803495835737e-214	0.733207414731773	0.86	0.61	3.90289419324627e-210	0	Nbea
Lhfpl2	1.48930440520004e-208	0.788002678213272	0.492	0.197	4.15769110799695e-204	0	Lhfpl2
Magi1	1.00719765695258e-205	0.726139658854678	0.824	0.529	2.81179369891452e-201	0	Magi1
Slc7a2	2.87832681020915e-202	0.780702856552095	0.432	0.155	8.03542495606088e-198	0	Slc7a2
March3	1.17546160167519e-201	0.817672581960305	0.798	0.511	3.28153615339664e-197	0	March3
Flna	4.44221057345297e-201	0.831313320471768	0.72	0.406	1.24013192579086e-196	0	Flna
Mical2	9.69956417589935e-201	0.714142481221408	0.758	0.442	2.70782733098582e-196	0	Mical2
Apbb2	2.26075598634521e-197	0.674656840693559	0.834	0.544	6.31135248707993e-193	0	Apbb2
Adamts16	5.04310856874061e-197	0.967787877920354	0.203	0.031	1.40788461913532e-192	0	Adamts16
Col14a1	8.04829228187988e-197	0.738472662021862	0.544	0.234	2.24684175633241e-192	0	Col14a1
Myo1e	9.30937411093026e-197	0.709062285103699	0.54	0.234	2.5988979705484e-192	0	Myo1e
Pak3	1.75821460923704e-196	0.73745098771839	0.313	0.085	4.90840772460704e-192	0	Pak3
Ldlrad4	4.9182329502763e-195	0.513844454388201	0.982	0.881	1.37302309272864e-190	0	Ldlrad4
Vamp5	2.77412618248151e-192	0.704849681583129	0.436	0.164	7.74452806363363e-188	0	Vamp5
Col16a1	1.24114365669295e-191	0.651881174166913	0.467	0.18	3.4649007463897e-187	0	Col16a1
P4ha3	1.09843044432491e-187	0.61084822694528	0.24	0.049	3.06648827142184e-183	0	P4ha3
Cdk14	1.48032267271157e-187	0.630888099050546	0.881	0.639	4.13261680540888e-183	0	Cdk14
Slc24a3	2.77991298611189e-187	0.831782204900698	0.421	0.158	7.76068308332857e-183	0	Slc24a3
Rin2	4.57282185628702e-184	0.730584689272071	0.657	0.351	1.27659467761965e-179	0	Rin2
Gm17501	6.08698444507864e-184	0.715860160440549	0.262	0.063	1.6993034475326e-179	0	Gm17501
Frmd4a	8.59940341969386e-184	0.730381598903729	0.581	0.278	2.40069545267594e-179	0	Frmd4a
Ak5	1.8547546636328e-182	0.693579467936997	0.237	0.05	5.17791859446368e-178	0	Ak5
Ptpn14	2.03843235657441e-178	0.629272135963706	0.469	0.19	5.69069160984878e-174	0	Ptpn14
Slit2	4.10328728077663e-178	0.871998859856557	0.707	0.413	1.14551471017441e-173	0	Slit2
Tead1	3.31794540265097e-177	0.629083051127801	0.855	0.604	9.26270818058072e-173	0	Tead1
Col5a1	5.70083148811824e-177	0.691230348563888	0.857	0.602	1.59150112653797e-172	0	Col5a1
Npas3	6.02052772697293e-177	0.677724632259475	0.435	0.17	1.68075072553903e-172	0	Npas3
Nedd9	9.95351045557187e-177	0.66742055929191	0.713	0.407	2.778721513882e-172	0	Nedd9
Itga11	2.27537780379368e-176	0.655804453516397	0.469	0.193	6.35217221485081e-172	0	Itga11
Vcl	5.12143214507999e-176	0.687746525951503	0.559	0.262	1.42975021194198e-171	0	Vcl
Galnt10	7.6236405698059e-176	0.620217519721835	0.486	0.202	2.12829173787271e-171	0	Galnt10
Tnc	7.37589692498858e-175	1.00308846777663	0.296	0.086	2.05912914454906e-170	0	Tnc
Sh3rf1	9.21794082553255e-174	0.731132653494998	0.679	0.384	2.57337254026392e-169	0	Sh3rf1
Arid5b	5.50106284064683e-173	0.635593771314093	0.706	0.393	1.53573171322338e-168	0	Arid5b
Tns3	1.97441289498002e-171	0.618153804908229	0.725	0.411	5.51196847891571e-167	0	Tns3
Tgfb3	5.36196594966643e-170	0.641993284025589	0.511	0.226	1.49690003416838e-165	0	Tgfb3
Serpine1	1.02093434675762e-168	0.902887906367849	0.412	0.166	2.85014241584324e-164	0	Serpine1
Prag1	1.32070193354436e-166	0.593066642603392	0.307	0.092	3.68700358787579e-162	0	Prag1
Gpr39	8.2520191236874e-163	0.660775248078181	0.538	0.254	2.30371617875981e-158	0	Gpr39
Neo1	1.24420033069159e-162	0.582748160683066	0.479	0.207	3.4734340631917e-158	0	Neo1
Palld	1.51954128185041e-160	0.669991499115874	0.826	0.574	4.24210339654178e-156	0	Palld
Gria3	2.98211892577666e-160	0.617583285938101	0.525	0.245	8.3251814050907e-156	0	Gria3
Pappa	3.044327727907e-159	0.762455329592125	0.385	0.15	8.49884971799798e-155	0	Pappa
Vmp1	1.65315243507958e-157	0.590366965577032	0.52	0.24	4.61510565301165e-153	0	Vmp1
Pdgfc	2.07123609407376e-157	0.680481923007685	0.223	0.053	5.78226980382571e-153	0	Pdgfc
Thbs2	1.40989509698235e-156	0.67429471452206	0.368	0.14	3.93600414224564e-152	0	Thbs2
Azin2	2.4265327716789e-155	0.614622514724946	0.294	0.092	6.77415153869599e-151	0	Azin2
Adamts6	1.6343994131835e-154	0.644472488264738	0.603	0.317	4.56275284178436e-150	0	Adamts6
Bcar3	1.77630865984329e-154	0.578564405598515	0.255	0.07	4.95892088568452e-150	0	Bcar3
Fmn1	4.16318769463974e-153	0.580315102987612	0.356	0.129	1.16223710871258e-148	0	Fmn1
Lbh	8.00570568532194e-153	0.640319875923924	0.479	0.217	2.23495285617133e-148	0	Lbh
Chst11	1.00223345530814e-152	0.707200444968401	0.485	0.221	2.79793513718375e-148	0	Chst11
Ncam1	1.31876257510806e-149	0.682101097766111	0.362	0.138	3.68158948092916e-145	0	Ncam1
Col27a1	1.99637124498193e-149	0.566501327871611	0.584	0.294	5.57326960461606e-145	0	Col27a1
Comp	2.29440611289034e-149	0.668805799924376	0.387	0.152	6.40529354535597e-145	0	Comp
4931406P16Rik	2.62525928259908e-149	0.603047354877484	0.69	0.402	7.32893633923185e-145	0	4931406P16Rik
Schip1	3.30888331340596e-149	0.578024256389745	0.455	0.199	9.23740954603543e-145	0	Schip1
Gm26917	8.88493998330939e-149	0.532898888246124	0.997	0.977	2.48040869514048e-144	0	Gm26917
Crlf1	1.39132420819717e-147	0.618411992379678	0.215	0.053	3.88415979202403e-143	0	Crlf1
Rab31	1.26549659093695e-144	0.595399932384257	0.603	0.319	3.53288683291869e-140	0	Rab31
Mecom	2.3629535892033e-143	0.569264274798631	0.948	0.847	6.59665753497885e-139	0	Mecom
Pik3r3	3.67853258602783e-143	0.636238727766751	0.26	0.079	1.02693594204139e-138	0	Pik3r3
Enpp1	1.01243985849661e-142	0.735333942934402	0.188	0.041	2.82642835296499e-138	0	Enpp1
Adamts12	1.16338413661833e-142	0.675232470821297	0.503	0.25	3.24781949419739e-138	0	Adamts12
Dysf	1.21346992001592e-142	0.62599335264228	0.355	0.137	3.38764397570846e-138	0	Dysf
Trabd2b	3.53768741413578e-142	0.640402803174276	0.498	0.24	9.87616195404286e-138	0	Trabd2b
Ptk7	8.75749406768077e-142	0.536282572123461	0.253	0.074	2.44482961887444e-137	0	Ptk7
Lpp	7.0964159449728e-141	0.562192917153754	0.898	0.708	1.98110643935806e-136	0	Lpp
Gask1b	8.33133306435202e-141	0.624759252531425	0.386	0.16	2.32585825157515e-136	0	Gask1b
Pls3	2.25339638854167e-139	0.639838614680173	0.466	0.221	6.29080669789177e-135	0	Pls3
Slc2a13	3.84112391778901e-137	0.529571848625465	0.334	0.124	1.07232656412916e-132	0	Slc2a13
Wls	1.50303747031127e-136	0.522546548953424	0.507	0.243	4.19602970586796e-132	0	Wls
Sertad4	2.36010413491081e-136	0.493619768680874	0.273	0.087	6.58870271343052e-132	0	Sertad4
Mylk	1.2812951717776e-135	0.59225139879707	0.245	0.073	3.57699173105153e-131	0	Mylk
Rbms3	2.30082694820733e-135	0.414556229159661	0.987	0.942	6.42321859131042e-131	0	Rbms3
Flnb	2.95996310744151e-135	0.524638685548673	0.372	0.15	8.26332900704447e-131	0	Flnb
Ppfibp1	8.49147905974801e-135	0.503645036700782	0.695	0.405	2.37056620910985e-130	0	Ppfibp1
Cnn3	3.93900880437187e-134	0.520856006231198	0.42	0.183	1.0996530879165e-129	0	Cnn3
Myof	4.70719580033856e-134	0.525921636019235	0.57	0.295	1.31410785158052e-129	0	Myof
Tagln	8.65153184870935e-134	0.564069649160056	0.146	0.023	2.41524814620419e-129	0	Tagln
Prkd1	1.18603081694824e-131	0.561753670031604	0.423	0.19	3.31104223167439e-127	0	Prkd1
Pmepa1	4.51554647235113e-131	0.48676646156711	0.84	0.589	1.26060510868626e-126	0	Pmepa1
Nxn	4.81305392206142e-131	0.564269676230551	0.683	0.408	1.34366026342189e-126	0	Nxn
Fstl1	2.45110113524495e-130	0.478032390137868	0.834	0.566	6.84273903926332e-126	0	Fstl1
Cdh3	2.98314677400593e-130	0.506914414492936	0.13	0.017	8.32805084899236e-126	0	Cdh3
Macf1	3.30630350187586e-130	0.40722048869706	0.961	0.833	9.23020748618685e-126	0	Macf1
Nkd2	3.51065083777004e-129	0.567412606234777	0.293	0.105	9.80068394380261e-125	0	Nkd2
Robo1	1.13717565508711e-128	0.552452854043052	0.564	0.298	3.17465327630668e-124	0	Robo1
Zfp462	1.93514696806422e-128	0.557510775646179	0.349	0.142	5.40234979074487e-124	0	Zfp462
Creb3l2	1.80281987573302e-127	0.513649211202463	0.768	0.49	5.03293224708388e-123	0	Creb3l2
Strbp	3.45873987891767e-127	0.515525147115321	0.424	0.19	9.65576411997445e-123	0	Strbp
Etv6	3.57794949027031e-127	0.502214002106969	0.824	0.576	9.98856159198761e-123	0	Etv6
Pdgfrl	4.99488201932785e-127	0.486768286013866	0.251	0.079	1.39442121333576e-122	0	Pdgfrl
Dpysl3	9.18658214543738e-126	0.552373136519682	0.608	0.339	2.56461813754175e-121	0	Dpysl3
Ephb2	3.85841153456664e-125	0.552210244044613	0.222	0.065	1.07715274810497e-120	0	Ephb2
Nav3	3.91024008086158e-125	0.661240718303063	0.405	0.184	1.09162172337413e-120	0	Nav3
Glis3	1.7772726382208e-124	0.581073370455273	0.644	0.377	4.961612024121e-120	0	Glis3
Rnf19b	4.48521227967694e-123	0.524107172294787	0.247	0.08	1.25213671211741e-118	0	Rnf19b
Parp8	5.01395309742164e-123	0.538413106020417	0.636	0.366	1.3997452862072e-118	0	Parp8
Snx7	9.72889941098976e-123	0.514443132905672	0.348	0.144	2.71601684856601e-118	0	Snx7
Cnn2	2.24287008383143e-122	0.484696138084991	0.19	0.049	6.26142041303219e-118	0	Cnn2
Bmpr1b	3.5637090309081e-121	0.601217830033544	0.122	0.017	9.94880650158615e-117	0	Bmpr1b
Csrp2	3.58606310952998e-121	0.47951174210672	0.374	0.159	1.00112123828748e-116	0	Csrp2
Dlg2	9.97227798057466e-121	0.597890890125558	0.584	0.334	2.78396084383703e-116	0	Dlg2
Kcnq3	1.21896885961648e-120	0.704900178188041	0.131	0.021	3.40299536539133e-116	0	Kcnq3
Itgbl1	3.10876768411514e-120	0.478743834040984	0.926	0.753	8.67874674374425e-116	0	Itgbl1
Uck2	4.64002859841495e-120	0.504289075105144	0.307	0.117	1.2953567838195e-115	0	Uck2
Lox	4.71040993402357e-120	0.433647771273474	0.243	0.078	1.31500514128136e-115	0	Lox
Fgd6	7.05542244851574e-120	0.428439441394063	0.253	0.083	1.96966228495214e-115	0	Fgd6
Abtb2	1.92811837377398e-119	0.574734684762218	0.41	0.188	5.38272806406482e-115	0	Abtb2
Ptk2b	3.8353499217192e-119	0.478565496248505	0.224	0.068	1.07071463764635e-114	0	Ptk2b
Lurap1l	6.0805834935405e-119	0.487997657480414	0.148	0.029	1.6975164938917e-114	0	Lurap1l
4933406I18Rik	8.47144971736714e-119	0.522953956849854	0.256	0.088	2.36497461759739e-114	0	4933406I18Rik
Pde7a	8.84537206602153e-119	0.491274800734934	0.576	0.313	2.46936251967123e-114	0	Pde7a
Gm13832	1.20190009555663e-118	0.440368826251798	0.114	0.014	3.35534449676546e-114	0	Gm13832
Zfp532	3.6759050006293e-118	0.48658681009626	0.536	0.278	1.02620239902568e-113	0	Zfp532
Sparc	1.16017875785262e-117	0.455783592439208	0.586	0.32	3.23887103829715e-113	0	Sparc
Syne1	1.49326722215817e-117	0.50361739200883	0.769	0.51	4.16875410409895e-113	0	Syne1
Rrbp1	8.35441185742851e-117	0.452137305406517	0.802	0.531	2.33230115823832e-112	0	Rrbp1
Crim1	1.43593003029999e-116	0.538101462476185	0.558	0.303	4.00868586558848e-112	0	Crim1
Zfhx3	1.57434284171468e-116	0.473201088736772	0.831	0.58	4.39509291121487e-112	0	Zfhx3
Pdia5	2.14974952270912e-116	0.433557705505152	0.209	0.061	6.00145574254706e-112	0	Pdia5
Nrg1	2.58698352183708e-116	0.689574746954596	0.304	0.122	7.22208189791257e-112	0	Nrg1
Arntl	3.61805604620073e-116	0.480325325261752	0.359	0.153	1.01005270641786e-111	0	Arntl
Maged1	7.71356687470936e-116	0.45924419048102	0.4	0.18	2.15339646441261e-111	0	Maged1
Rflnb	3.45501178707291e-115	0.438955467834821	0.18	0.046	9.64535640597144e-111	0	Rflnb
Fam129b	1.7903899363768e-114	0.479079976060165	0.379	0.167	4.9982315853831e-110	0	Fam129b
Col7a1	2.95284366502145e-114	0.597931211121509	0.126	0.021	8.24345365964038e-110	0	Col7a1
Aspn	1.15813077217983e-113	0.573164523612291	0.5	0.263	3.23315367669443e-109	0	Aspn
Rian	1.53184019528479e-109	0.584064788436007	0.461	0.238	4.27643827317654e-105	0	Rian
Kcnj15	2.3172492721739e-109	0.389842259179036	0.137	0.026	6.46906479312787e-105	0	Kcnj15
Klhl29	5.08283778168573e-109	0.800669525734375	0.559	0.334	1.41897582351321e-104	0	Klhl29
Dzip1l	1.25885172216037e-108	0.392175341555364	0.286	0.108	3.51433635275511e-104	0	Dzip1l
Sh3rf3	1.38719788249955e-108	0.495801386697674	0.641	0.39	3.87264032857399e-104	0	Sh3rf3
Luzp1	5.14971220766409e-108	0.441403249326084	0.659	0.39	1.43764515701359e-103	0	Luzp1
2610307P16Rik	8.96765847035684e-108	0.5197127661056	0.256	0.093	2.50350121516952e-103	0	2610307P16Rik
Fbln5	1.18493064742924e-107	0.47317346853467	0.385	0.177	3.30797088842822e-103	0	Fbln5
Rin3	4.70256870190352e-107	0.477232712036794	0.223	0.074	1.3128161045104e-102	0	Rin3
Slc39a14	4.86614431542191e-107	0.410884954700881	0.468	0.231	1.35848150853634e-102	0	Slc39a14
Tbc1d1	3.48467454987723e-106	0.409182065964871	0.31	0.126	9.72816594089227e-102	0	Tbc1d1
Fat4	8.72821633923707e-106	0.436381862416117	0.197	0.06	2.43665615542481e-101	0	Fat4
Itgav	1.03589031241667e-105	0.427387945980627	0.406	0.191	2.89189498517362e-101	0	Itgav
Mmp14	3.66576262062416e-105	0.435743542993681	0.307	0.126	1.02337095079965e-100	0	Mmp14
Zfp827	1.62691495046839e-102	0.382090689891806	0.34	0.146	4.54185846722261e-98	0	Zfp827
Acta2	4.78764154080763e-102	0.470802520761663	0.158	0.04	1.33656588894727e-97	0	Acta2
E2f3	1.50971523267636e-100	0.404793933426508	0.391	0.184	4.21467201506259e-96	0	E2f3
Actn4	1.59991417118097e-100	0.407120470664258	0.437	0.217	4.4664803916859e-96	0	Actn4
Lmo4	3.69374960917594e-100	0.405876199084336	0.369	0.169	1.03118407839365e-95	0	Lmo4
Slc44a2	5.63963992022458e-100	0.427365851885045	0.463	0.238	1.5744182765291e-95	0	Slc44a2
Basp1	1.81703082100994e-99	0.422470827527063	0.164	0.044	5.07260494301345e-95	0	Basp1
2900026A02Rik	6.77044838454001e-99	0.444682120566707	0.405	0.198	1.89010607551203e-94	0	2900026A02Rik
Gcnt4	4.27257601805087e-97	0.364055421859129	0.109	0.018	1.19277504695926e-92	0	Gcnt4
Atxn1	3.49781472112367e-96	0.379832181511828	0.897	0.706	9.76484935696096e-92	0	Atxn1
Rnf150	6.9011874391294e-96	0.456949294585002	0.703	0.451	1.92660449738175e-91	0	Rnf150
Cd200	8.19070991825135e-96	0.384064232305867	0.246	0.092	2.28660048787823e-91	0	Cd200
Grb14	1.16925829599091e-95	0.525931836574858	0.348	0.163	3.26421838491782e-91	0	Grb14
Cdc42bpa	6.33157814130569e-95	0.404115668357626	0.635	0.377	1.76758666970831e-90	0	Cdc42bpa
Gcnt2	1.44799354955878e-94	0.398409849165992	0.212	0.073	4.04236359230325e-90	0	Gcnt2
Ism1	4.23484770571677e-94	0.545441328567287	0.238	0.091	1.18224243400495e-89	0	Ism1
Jag1	9.84168033968394e-94	0.399239082728583	0.359	0.167	2.74750190042956e-89	0	Jag1
Med13l	3.02343514107364e-93	0.382310415950251	0.873	0.666	8.44052388333527e-89	0	Med13l
Cspg4	6.08997604760385e-93	0.374771566893773	0.102	0.016	1.70013861320957e-88	0	Cspg4
Trio	8.25199947404707e-93	0.398423123401853	0.811	0.571	2.30371069316972e-88	0	Trio
Arfgap1	1.77364078411817e-92	0.358128159915369	0.373	0.176	4.95147297702269e-88	0	Arfgap1
Shroom4	4.34736438019617e-92	0.383002579318682	0.28	0.116	1.21365371401936e-87	0	Shroom4
Tasp1	2.49849103177887e-91	0.37542859795507	0.366	0.173	6.97503741341708e-87	0	Tasp1
Cemip2	5.23403762306597e-91	0.382280025129422	0.233	0.088	1.46118628323133e-86	0	Cemip2
Arhgef26	1.56766291187692e-90	0.386048750855696	0.139	0.035	4.3764445510868e-86	0	Arhgef26
Epha3	1.61636445552975e-90	0.430234999638568	0.115	0.023	4.51240465050239e-86	0	Epha3
Acvr1	4.84843856349487e-90	0.36304947044925	0.477	0.252	1.35353859377086e-85	0	Acvr1
Col8a2	6.56624288610325e-90	0.362442084881262	0.166	0.049	1.83309802651344e-85	0	Col8a2
Dab2ip	7.37221382746635e-90	0.39933480392361	0.563	0.325	2.05810093421378e-85	0	Dab2ip
Csgalnact1	2.33984161261202e-89	0.462478852430083	0.468	0.256	6.53213582992898e-85	0	Csgalnact1
Copa	5.08998633131189e-89	0.365288476885871	0.641	0.383	1.42097148411234e-84	0	Copa
Slc39a13	6.56763295866263e-89	0.387615484086923	0.298	0.131	1.83348609306985e-84	0	Slc39a13
Snd1	6.91735657904766e-89	0.406775681090963	0.638	0.394	1.93111843617273e-84	0	Snd1
Rap1gap2	8.88360442278713e-89	0.3970685742333	0.277	0.117	2.48003584670948e-84	0	Rap1gap2
Gas2	2.8118470549715e-88	0.353667231026271	0.153	0.043	7.84983342336394e-84	0	Gas2
Notch3	5.11698853217478e-88	0.393602569343151	0.323	0.147	1.42850968852723e-83	0	Notch3
Slc6a6	6.50556019871795e-88	0.348623935176293	0.389	0.191	1.81615724067609e-83	0	Slc6a6
Gm42047	9.1205993813415e-88	0.444762434163574	0.179	0.059	2.54619772928911e-83	0	Gm42047
Cdk7	1.02723626674044e-86	0.352457429403143	0.347	0.164	2.8677354858593e-82	0	Cdk7
Nhsl2	1.12103602955313e-86	0.442383858956288	0.185	0.062	3.12959628370348e-82	0	Nhsl2
Fbxl7	1.13888699427842e-86	0.493678610638256	0.831	0.633	3.17943082192705e-82	0	Fbxl7
Dkk3	1.68842626621785e-86	0.339394767831974	0.212	0.077	4.71357960740037e-82	0	Dkk3
Cux1	4.87070988708725e-86	0.398307778885173	0.65	0.399	1.35975607917815e-81	0	Cux1
Runx2	9.94757912543166e-86	0.367625337088908	0.467	0.251	2.77706566444676e-81	0	Runx2
Bgn	1.0847222110686e-85	0.358449966998259	0.43	0.222	3.02821899664021e-81	0	Bgn
Adcy2	1.16893990454467e-85	0.509350707863193	0.267	0.116	3.26332953151735e-81	0	Adcy2
Wsb1	1.66818590429051e-85	0.34455959097697	0.511	0.279	4.65707458900782e-81	0	Wsb1
Mnat1	1.00689705137539e-84	0.352837350558762	0.51	0.283	2.81095449832468e-80	0	Mnat1
Ttll5	7.61199523930602e-84	0.349622974853372	0.33	0.154	2.12504071095706e-79	0	Ttll5
Xkr4	9.22732007351703e-84	0.457260435736373	0.441	0.239	2.57599094492375e-79	0	Xkr4
Slc1a4	1.08916470525964e-83	0.331475156390897	0.133	0.034	3.04062110767334e-79	0	Slc1a4
Plekha7	1.50785561467892e-83	0.371229049468568	0.191	0.067	4.20948051949914e-79	0	Plekha7
Ror2	2.11761898804763e-83	0.434521474829672	0.558	0.338	5.91175692893256e-79	0	Ror2
Slc39a11	3.5154972961571e-83	0.344024264209838	0.283	0.124	9.81421380168178e-79	0	Slc39a11
Epha7	3.53301483431293e-83	0.418393908733089	0.308	0.142	9.86311751295141e-79	0	Epha7
Msrb3	5.27331451734243e-83	0.405219625770291	0.739	0.502	1.47215121380649e-78	0	Msrb3
Pakap	9.15258781088423e-83	0.441498675577594	0.538	0.316	2.55512793916455e-78	0	Pakap
Ldlrad3	2.83548341145334e-82	0.383209640421612	0.394	0.202	7.91581903975428e-78	0	Ldlrad3
Zfp608	8.26144297172602e-82	0.371876327445027	0.536	0.312	2.30634703441675e-77	0	Zfp608
Tpm2	1.41704070020579e-81	0.337259757019791	0.12	0.028	3.95595252276452e-77	0	Tpm2
9930111J21Rik2	1.84482739821733e-81	0.308741146000579	0.154	0.046	5.15020464760332e-77	0	9930111J21Rik2
Map6	1.98822608596266e-81	0.346160310430747	0.24	0.098	5.55053076418196e-77	0	Map6
Gpc4	2.20253110134801e-81	0.410805610534716	0.223	0.088	6.14880607563323e-77	0	Gpc4
Fndc3b	3.22544835660737e-81	0.283293180126102	0.974	0.904	9.00448417714081e-77	0	Fndc3b
Apex2	6.7846730746608e-81	0.34304487962932	0.361	0.177	1.89407718225305e-76	0	Apex2
St6gal1	7.82684071579424e-81	0.341374749806503	0.287	0.129	2.18501912262828e-76	0	St6gal1
Ptprs	1.11055095237741e-80	0.316900241389934	0.459	0.244	3.10032509375202e-76	0	Ptprs
Sfrp1	1.52995018506444e-80	0.447289790767227	0.376	0.197	4.27116193164441e-76	0	Sfrp1
Zfp185	3.49611672204817e-80	0.348900610203538	0.141	0.04	9.76010905294187e-76	0	Zfp185
Parva	7.13017027900842e-80	0.366606812190402	0.693	0.45	1.99052963679078e-75	0	Parva
Chsy1	1.15620113566028e-79	0.324561663037252	0.272	0.119	3.22776671042279e-75	0	Chsy1
Zfp618	1.58361132470167e-79	0.302129745938217	0.204	0.076	4.42096773516965e-75	0	Zfp618
Aebp1	2.09583489432354e-79	0.367918975621088	0.249	0.106	5.85094227448303e-75	0	Aebp1
Plod2	1.32495105112787e-78	0.379213191846365	0.569	0.344	3.69886584943368e-74	0	Plod2
Lmcd1	2.63089523300177e-78	0.370452473872794	0.163	0.053	7.34467022197103e-74	0	Lmcd1
Slc10a7	6.70892557485816e-78	0.323678056613391	0.492	0.274	1.87293075273315e-73	0	Slc10a7
Tmem39a	1.25945855675145e-77	0.318926103581374	0.325	0.156	3.51603045288301e-73	0	Tmem39a
Fgfr2	3.04291300119562e-77	0.319821327403128	0.357	0.178	8.49490022543782e-73	0	Fgfr2
Slc41a2	6.08595416298225e-77	0.317881904169479	0.287	0.131	1.69901582367975e-72	0	Slc41a2
Creb3l1	8.37652364683511e-77	0.328164174475517	0.132	0.037	2.33847410648696e-72	0	Creb3l1
Pde3a	3.60552043816478e-76	0.492018274867572	0.784	0.571	1.00655314072246e-71	0	Pde3a
Fzd6	3.69915786358145e-76	0.320527938510833	0.158	0.051	1.03269390077603e-71	0	Fzd6
Cdyl2	4.06610005813829e-76	0.323237866078382	0.336	0.165	1.13513315323047e-71	0	Cdyl2
Dap	4.33512851883909e-76	0.324340842147404	0.312	0.147	1.21023782860431e-71	0	Dap
Itgb8	6.80752753595178e-76	0.379191184989985	0.263	0.118	1.90045746221166e-71	0	Itgb8
Bcat1	9.25210123652668e-76	0.332011790546377	0.179	0.064	2.58290910220115e-71	0	Bcat1
Traf3	1.95290749525299e-75	0.332601281848526	0.442	0.241	5.45193185449777e-71	0	Traf3
Itgb1	2.4662742519248e-75	0.319484218639365	0.504	0.288	6.88509782909845e-71	0	Itgb1
Map1b	4.39630013485683e-75	0.358843568057309	0.375	0.195	1.22731510864798e-70	0	Map1b
Sept9	9.49879757609537e-75	0.34809971740129	0.286	0.133	2.65177931931854e-70	0	Sept9
Srpx2	1.14757534400502e-74	0.308127697760922	0.226	0.093	3.20368608785881e-70	0	Srpx2
Myh10	1.66723687618837e-74	0.334974929346596	0.31	0.149	4.65442518725508e-70	0	Myh10
Arhgef10l	1.96570948480471e-74	0.304224553056845	0.441	0.238	5.48767116872932e-70	0	Arhgef10l
Clasp1	2.14777096055528e-74	0.314700235133159	0.574	0.343	5.99593219058217e-70	0	Clasp1
Tiam2	2.74538351488975e-74	0.334067099778027	0.246	0.106	7.66428715851772e-70	0	Tiam2
Sec24d	3.73131090881213e-74	0.334760396037293	0.606	0.371	1.04167006641308e-69	0	Sec24d
Pamr1	4.70443329867898e-74	0.423976890088299	0.211	0.087	1.31333664399221e-69	0	Pamr1
Prickle1	8.39619210857715e-74	0.398531443871087	0.568	0.349	2.34396495095148e-69	0	Prickle1
Timp3	8.74420215939003e-74	0.443776525698511	0.418	0.235	2.44111891683691e-69	0	Timp3
Frk	9.18416704092732e-74	0.30613066120398	0.196	0.075	2.56394391281568e-69	0	Frk
1810030O07Rik	1.1174444979839e-73	0.312312567501422	0.205	0.08	3.11956980502166e-69	0	1810030O07Rik
Wscd2	2.12475523282401e-73	0.308733371993679	0.195	0.074	5.93167918347479e-69	0	Wscd2
Tpm4	2.53340865703131e-73	0.315405754766556	0.251	0.111	7.0725169478343e-69	0	Tpm4
Wtip	2.68512930267451e-73	0.293121457924635	0.214	0.086	7.49607547427644e-69	0	Wtip
Nrp2	3.13860694877364e-73	0.365517484939873	0.294	0.14	8.76204901889137e-69	0	Nrp2
Ptprf	3.26034536035233e-73	0.282578136985846	0.226	0.093	9.10190614249561e-69	0	Ptprf
Tsc22d1	3.4338150214547e-73	0.304950565269999	0.428	0.231	9.58618139539508e-69	0	Tsc22d1
Elk3	1.08451696177601e-72	0.301577506121905	0.411	0.219	3.02764600219009e-68	0	Elk3
Pknox2	1.11231534506803e-72	0.398779123018109	0.685	0.465	3.10525074882641e-68	0	Pknox2
Adamts17	2.01987703450987e-72	0.423931394147543	0.178	0.066	5.6388907172412e-68	0	Adamts17
4930523C07Rik	2.26511300292987e-72	0.340465768640973	0.371	0.195	6.32351597027931e-68	0	4930523C07Rik
Ptprd	2.31099990090536e-72	0.442189279879252	0.585	0.375	6.4516184233575e-68	0	Ptprd
Ano3	2.43842624249546e-72	0.466872715145538	0.118	0.032	6.80735454117457e-68	0	Ano3
Cers6	2.53332097412366e-72	0.314888288366075	0.439	0.242	7.07227216346102e-68	0	Cers6
Sh3pxd2a	2.77439060888979e-72	0.291077803425604	0.399	0.21	7.74526626283763e-68	0	Sh3pxd2a
Meg3	3.67040854573526e-72	0.614390916658611	0.805	0.658	1.02466795371291e-67	0	Meg3
Csmd1	3.97951964591601e-72	0.760302319188388	0.329	0.171	1.11096249955037e-67	0	Csmd1
Ltbp3	4.60457624428999e-72	0.303858183596385	0.53	0.305	1.28545955011844e-67	0	Ltbp3
Tanc2	1.80662158390957e-71	0.291082084862105	0.562	0.336	5.04354547580036e-67	0	Tanc2
Dok1	2.22004764511788e-71	0.290175054823337	0.127	0.036	6.19770701087558e-67	0	Dok1
Fxyd6	3.67352386599812e-71	0.315320612066125	0.305	0.147	1.0255376576707e-66	0	Fxyd6
Med14	4.16319536317119e-71	0.307651310027171	0.361	0.187	1.1622392495365e-66	0	Med14
Nhsl1	5.35145149351703e-71	0.373495038802594	0.33	0.169	1.49396471344515e-66	0	Nhsl1
Gm12185	5.95124637517918e-71	0.300587535605492	0.11	0.028	1.66140945055877e-66	0	Gm12185
B930095G15Rik	2.00330767155659e-70	0.277805208503533	0.134	0.041	5.59263402668453e-66	0	B930095G15Rik
Synj2	2.6341968934879e-70	0.301307201414274	0.331	0.165	7.35388746755018e-66	0	Synj2
Myl6	3.22292283094335e-70	0.315599142202338	0.315	0.156	8.99743366714454e-66	0	Myl6
Hdac7	7.34560332355098e-70	0.314094649306516	0.609	0.376	2.05067207983573e-65	0	Hdac7
Map4k3	1.74446369100542e-69	0.316066242070925	0.58	0.356	4.87001928617982e-65	0	Map4k3
Ptprb	3.32106924887447e-69	0.335816501551618	0.321	0.161	9.27142902208286e-65	0	Ptprb
Plekhg2	3.83162343473596e-69	0.273959260151634	0.362	0.186	1.06967431427524e-64	0	Plekhg2
Rapgef4	4.52566851252066e-69	0.354284536629805	0.185	0.072	1.26343087864039e-64	0	Rapgef4
Mark1	5.52980965062089e-69	0.324709963405026	0.162	0.058	1.54375696016383e-64	0	Mark1
Ctif	8.32540865856258e-69	0.308454172592857	0.549	0.329	2.32420433521091e-64	0	Ctif
Mir22hg	1.05549273100697e-68	0.281650281833729	0.345	0.177	2.94661905715216e-64	0	Mir22hg
Inf2	1.45391816174997e-68	0.269814003400485	0.112	0.03	4.0589033321574e-64	0	Inf2
Zc3h12b	1.93953454868268e-68	0.310188107860114	0.402	0.219	5.41459859955743e-64	0	Zc3h12b
Clint1	2.01175088516853e-68	0.288662393236109	0.53	0.312	5.61620494612498e-64	0	Clint1
Tiam1	2.58035214845972e-68	0.313496685669452	0.364	0.192	7.203569092855e-64	0	Tiam1
Acot11	4.19273943898361e-68	0.269119061428629	0.205	0.084	1.17048706918105e-63	0	Acot11
Sept7	1.05844450592665e-67	0.275084827661506	0.434	0.24	2.95485952719543e-63	0	Sept7
Mfap4	1.34241023696339e-67	0.249369892017036	0.491	0.279	3.74760665853071e-63	0	Mfap4
Hip1	1.46993035672029e-67	0.379264299268486	0.76	0.559	4.10360457685604e-63	0	Hip1
Dlg4	2.3943978353213e-67	0.275778280678613	0.319	0.16	6.68444043686647e-63	0	Dlg4
Sntb1	3.1992502790615e-67	0.332520037980488	0.148	0.051	8.93134700405598e-63	0	Sntb1
Lrig1	3.35868706199911e-67	0.30894574451681	0.345	0.179	9.37644667098291e-63	0	Lrig1
Calu	6.48928910785883e-67	0.28363517536431	0.308	0.153	1.81161484024095e-62	0	Calu
Maml3	8.94421885821894e-67	0.393823515426286	0.667	0.448	2.49695757864898e-62	0	Maml3
Pde3b	1.25267543765787e-66	0.29164997162314	0.228	0.101	3.49709401930948e-62	0	Pde3b
Gmds	1.34817733120753e-66	0.309126161489994	0.487	0.282	3.76370665553207e-62	0	Gmds
Cdh2	1.43384517115387e-66	0.36983757107274	0.736	0.519	4.00286556431027e-62	0	Cdh2
Prdm5	1.66592036592057e-66	0.287556919195114	0.515	0.305	4.65074988554046e-62	0	Prdm5
Hdlbp	1.9524801803365e-66	0.283459460531206	0.446	0.25	5.45073891944541e-62	0	Hdlbp
Zfyve28	2.19914352777615e-66	0.307687795004204	0.161	0.058	6.13934898649268e-62	0	Zfyve28
Cdk17	2.68911394516131e-66	0.261620914919687	0.386	0.206	7.50719940070683e-62	0	Cdk17
Ttc39b	3.28629511654518e-66	0.242614622787448	0.282	0.134	9.17435007685919e-62	0	Ttc39b
Arhgap23	4.58449097363686e-66	0.287616426978894	0.459	0.262	1.2798523451102e-61	0	Arhgap23
Pawr	1.19781246016465e-65	0.309217887294756	0.17	0.064	3.34393304504165e-61	0	Pawr
Phc2	1.40578140436784e-65	0.274027505740059	0.244	0.11	3.92451994657371e-61	0	Phc2
Afap1	1.88348051650118e-65	0.298558989885007	0.456	0.262	5.25811255791636e-61	0	Afap1
Rgs12	2.05143081403848e-65	0.279969496929534	0.188	0.076	5.72697940355122e-61	0	Rgs12
Mgat5	2.25317957604549e-65	0.272949688709903	0.42	0.233	6.29020142244619e-61	0	Mgat5
Prkca	2.33732126317266e-65	0.313031883165801	0.846	0.645	6.52509977039912e-61	0	Prkca
Rnf152	2.58166269769095e-65	0.315570263496056	0.123	0.037	7.20722775314383e-61	0	Rnf152
Gfpt1	3.687413058681e-65	0.282766934954612	0.266	0.126	1.02941510359197e-60	0	Gfpt1
Fam49b	6.35085222763441e-65	0.274307891232792	0.379	0.203	1.7729674163887e-60	0	Fam49b
Camk2g	6.79798643078103e-65	0.285421812883873	0.298	0.148	1.89779387188114e-60	0	Camk2g
Nck2	1.00814000178327e-64	0.272846947054061	0.27	0.128	2.81442444297835e-60	0	Nck2
Dock5	1.19574787900128e-64	0.300286507253598	0.163	0.06	3.33816935380787e-60	0	Dock5
Tgfb1i1	1.82244926148875e-64	0.266719409454627	0.172	0.066	5.08773160329815e-60	0	Tgfb1i1
Mgmt	2.41408862001575e-64	0.322007185633435	0.226	0.101	6.73941120049798e-60	0	Mgmt
Adgrg2	2.92235822319376e-64	0.320083499141586	0.184	0.074	8.15834745169002e-60	0	Adgrg2
Arhgef17	3.51975329393511e-64	0.271100863960232	0.303	0.152	9.82609527067866e-60	0	Arhgef17
Uso1	4.24831290198094e-64	0.248481700852722	0.336	0.174	1.18600151284602e-59	0	Uso1
Dennd4a	4.53637151482804e-64	0.282335906466612	0.487	0.29	1.26641883579454e-59	0	Dennd4a
Fam114a1	6.076126716855e-64	0.25935506016183	0.444	0.249	1.69627229554441e-59	0	Fam114a1
Lsp1	7.66973150999603e-64	0.327830993244157	0.57	0.356	2.14115894564559e-59	0	Lsp1
Gas6	1.18624141311048e-63	0.245253632803103	0.528	0.321	3.31163015298053e-59	0	Gas6
Nedd4	1.91483143974756e-63	0.294257861018842	0.867	0.691	5.34563493034325e-59	0	Nedd4
Osbpl3	4.06663097652999e-63	0.256650759278058	0.18	0.071	1.13528136971788e-58	0	Osbpl3
Mfhas1	5.01207169545933e-63	0.234252448657554	0.383	0.205	1.39922005522138e-58	0	Mfhas1
Rnf169	7.72051320719143e-63	0.302337811980551	0.497	0.295	2.15533567205163e-58	0	Rnf169
Frzb	9.31981203112846e-63	0.276579997640113	0.223	0.1	2.60181192473013e-58	0	Frzb
Arhgef25	1.07533167911536e-62	0.247698570322832	0.532	0.315	3.00200344858634e-58	0	Arhgef25
Cnnm2	1.20902234715703e-62	0.328855068626506	0.244	0.114	3.37522768655829e-58	0	Cnnm2
Rasl11b	1.52628159636109e-62	0.270636221227591	0.139	0.047	4.26092033256126e-58	0	Rasl11b
Zfp423	1.63665885762836e-62	0.313773026931258	0.382	0.213	4.5690605328411e-58	0	Zfp423
Pik3c2a	2.00013884008048e-62	0.266465305677156	0.426	0.238	5.58378759985268e-58	0	Pik3c2a
Plcb1	2.09301728779745e-62	0.34459219477787	0.44	0.257	5.84307636234414e-58	0	Plcb1
Gm4117	2.18706283321694e-62	0.300032010866112	0.195	0.082	6.10562331149173e-58	0	Gm4117
Ccn5	4.03288357829498e-62	0.218727055207681	0.448	0.254	1.12586010855261e-57	0	Ccn5
Olfml2b	6.1640057356304e-62	0.270154539009383	0.144	0.051	1.72080548121594e-57	0	Olfml2b
Csnk1g1	6.49353225735332e-62	0.282568332588713	0.473	0.277	1.81279940028533e-57	0	Csnk1g1
Gtf2ird1	7.16948280708729e-62	0.233185268849225	0.226	0.101	2.00150451525456e-57	0	Gtf2ird1
Fam13c	9.06042424213611e-62	0.275588334245755	0.408	0.23	2.52939863567714e-57	0	Fam13c
Srgap1	9.1140538284565e-62	0.279661631484964	0.427	0.243	2.5443704072902e-57	0	Srgap1
Sec31a	1.51290083035669e-61	0.247779800019611	0.532	0.32	4.22356524810677e-57	0	Sec31a
Nrep	1.72084314408602e-61	0.306680242208971	0.192	0.081	4.80407780534495e-57	0	Nrep
Hs2st1	2.31884482388172e-61	0.271135509874136	0.373	0.204	6.47351909483061e-57	0	Hs2st1
Fam20a	3.13808449948147e-61	0.280394166503571	0.399	0.224	8.76059049720243e-57	0	Fam20a
Polk	3.904306853764e-61	0.282403724502096	0.2	0.086	1.0899653443653e-56	0	Polk
Lats2	5.86797065990631e-61	0.27827167268261	0.374	0.205	1.63816136912604e-56	0	Lats2
Sec23a	6.32867725646019e-61	0.230910675122307	0.297	0.149	1.76677682968599e-56	0	Sec23a
Fchsd2	6.8864906934394e-61	0.328270418395272	0.583	0.372	1.92250160688748e-56	0	Fchsd2
Abhd2	7.32657903001071e-61	0.276230174359199	0.272	0.134	2.04536106780809e-56	0	Abhd2
Anxa3	7.80533001076048e-61	0.223198988277173	0.516	0.306	2.179013979104e-56	0	Anxa3
Ctps	8.24836298792673e-61	0.27110533283968	0.184	0.076	2.30269549533951e-56	0	Ctps
B830012L14Rik	9.3510301919658e-61	0.287329954517974	0.15	0.055	2.61052709869109e-56	0	B830012L14Rik
Gli3	1.16005358634776e-60	0.292413176590483	0.56	0.348	3.23852159700703e-56	0	Gli3
Mmp23	1.96142762319848e-60	0.239603334926067	0.237	0.11	5.4757174956832e-56	0	Mmp23
Limk2	2.36361972475641e-60	0.255480201769361	0.24	0.112	6.59851718560246e-56	0	Limk2
Evl	2.41996154338252e-60	0.243404234770301	0.208	0.091	6.75580664066099e-56	0	Evl
Exoc4	3.60624436475714e-60	0.365156581894266	0.808	0.615	1.00675523930925e-55	0	Exoc4
Fkbp10	3.71804374371034e-60	0.253655569404724	0.186	0.077	1.03796627193161e-55	0	Fkbp10
Cyp7b1	3.96351365654217e-60	0.274056226513658	0.271	0.134	1.10649410749688e-55	0	Cyp7b1
Scel	7.79916590919822e-60	0.323420537220525	0.126	0.041	2.17729314687087e-55	0	Scel
Rassf8	1.02173773182806e-59	0.30060942501438	0.445	0.261	2.85238522594441e-55	0	Rassf8
Slc30a7	1.18750486151211e-59	0.269684323303337	0.256	0.124	3.31515732188337e-55	0	Slc30a7
Zbtb25	1.59047641967549e-59	0.278009591046982	0.234	0.11	4.44013302080805e-55	0	Zbtb25
Ice1	1.5909767080875e-59	0.269167090330429	0.351	0.19	4.44152967596786e-55	0	Ice1
Cxcl12	1.62127060496768e-59	0.31568568934362	0.117	0.037	4.52610114788828e-55	0	Cxcl12
Unc5c	3.37700413963556e-59	0.303767646814841	0.151	0.057	9.4275824566206e-55	0	Unc5c
Ggta1	3.92618151196445e-59	0.262086667183452	0.185	0.078	1.09607209269512e-54	0	Ggta1
Myo1b	5.40835775908689e-59	0.241687105863113	0.297	0.151	1.50985123560429e-54	0	Myo1b
Uggt2	6.45555429301639e-59	0.240795298722245	0.365	0.199	1.80219709198139e-54	0	Uggt2
Psd3	6.72905209159838e-59	0.36019385502594	0.839	0.651	1.87854947241152e-54	0	Psd3
Tanc1	7.13782055757348e-59	0.294025588633698	0.474	0.282	1.99266536505779e-54	0	Tanc1
Acbd3	7.42326354287847e-59	0.253635382350952	0.332	0.176	2.07235248326538e-54	0	Acbd3
Heatr5a	1.78735606825371e-58	0.256368000668987	0.352	0.191	4.98976193574389e-54	0	Heatr5a
Zfp810	2.39896080452881e-58	0.241621588762194	0.175	0.071	6.69717887800307e-54	0	Zfp810
Serpine2	3.3444686842194e-58	0.385858497830391	0.187	0.082	9.33675322573529e-54	0	Serpine2
Tmem45a	3.59935613891582e-58	0.303795062653697	0.328	0.177	1.00483225330113e-53	0	Tmem45a
Kirrel	3.8106823929723e-58	0.293643675060846	0.64	0.421	1.06382820364608e-53	0	Kirrel
Vapa	3.93452030831441e-58	0.243484666863231	0.331	0.176	1.09840003447213e-53	0	Vapa
Zbtb7c	4.20599003043928e-58	0.312276952273087	0.56	0.36	1.17418623679773e-53	0	Zbtb7c
Arhgap31	1.21178229942447e-57	0.288983478818091	0.47	0.28	3.38293264530328e-53	0	Arhgap31
Lrrk1	1.42249251834995e-57	0.285179044648652	0.653	0.437	3.97117236347756e-53	0	Lrrk1
Agrn	3.24233656573136e-57	0.259100286949035	0.187	0.08	9.05163099055223e-53	0	Agrn
Tcea3	3.58044053323602e-57	0.222202255224404	0.165	0.065	9.99551583663498e-53	0	Tcea3
Supt20	5.05897659406893e-57	0.230352882319007	0.315	0.166	1.41231449576622e-52	0	Supt20
Ccdc68	5.37980387004658e-57	0.241425002153723	0.132	0.046	1.5018798464009e-52	0	Ccdc68
Mprip	7.20750967155914e-57	0.273382660691322	0.657	0.433	2.01212047500917e-52	0	Mprip
Aldh1l2	7.44052673916375e-57	0.257796098150957	0.103	0.03	2.07717184977234e-52	0	Aldh1l2
Cstf3	8.96771430649157e-57	0.23433478678625	0.301	0.157	2.50351680294325e-52	0	Cstf3
Eml4	1.04701997823887e-56	0.262685646028231	0.41	0.235	2.92296567324945e-52	0	Eml4
Mdga1	1.23628131648486e-56	0.21366260151378	0.11	0.034	3.45132655123079e-52	0	Mdga1
Atp8b2	1.96998123120907e-56	0.253691890887929	0.197	0.087	5.49959660316636e-52	0	Atp8b2
Smurf1	2.24427475743604e-56	0.260644165035872	0.524	0.323	6.26534184033419e-52	0	Smurf1
Peak1	2.33781808516198e-56	0.340481779000206	0.808	0.622	6.52648674834669e-52	0	Peak1
Zmat3	2.71678902118963e-56	0.252436059529742	0.147	0.056	7.58445991045508e-52	0	Zmat3
Eif2ak4	2.81558684067922e-56	0.236908094945788	0.244	0.118	7.86027378312419e-52	0	Eif2ak4
Nacc2	2.98734884579899e-56	0.227426822148378	0.191	0.083	8.33978177281704e-52	0	Nacc2
Npc2	3.57098022882233e-56	0.318442781807588	0.147	0.057	9.96910550480329e-52	0	Npc2
Banp	3.69145540433736e-56	0.24983415116049	0.395	0.225	1.03054360522886e-51	0	Banp
Ranbp17	5.02430681415111e-56	0.246746931561398	0.229	0.108	1.40263573330657e-51	0	Ranbp17
Adgrl2	6.24110844360769e-56	0.241389572087736	0.349	0.189	1.74233024420196e-51	0	Adgrl2
Boc	1.09900407749473e-55	0.287628226163044	0.27	0.137	3.06808968314203e-51	0	Boc
Sertad2	1.34805725046356e-55	0.219516049779581	0.231	0.109	3.76337142611912e-51	0	Sertad2
Cttn	1.37998910962659e-55	0.222927999027896	0.292	0.151	3.85251559734455e-51	0	Cttn
Hif1a	1.45952481360744e-55	0.202341821503433	0.374	0.207	4.07455542214788e-51	0	Hif1a
Morf4l2	4.53257233429825e-55	0.215424072701743	0.282	0.145	1.26535821856604e-50	0	Morf4l2
Dhrs3	7.38199163832397e-55	0.217190820783798	0.275	0.139	2.0608306056709e-50	0	Dhrs3
Sf3b3	7.59952949036004e-55	0.226906797754557	0.237	0.115	2.12156064782381e-50	0	Sf3b3
Igfbp7	7.75732093151169e-55	0.314032170007099	0.803	0.603	2.16561128445012e-50	0	Igfbp7
Ell2	9.00636027710952e-55	0.205107061627806	0.216	0.1	2.51430559856066e-50	0	Ell2
St3gal5	1.02191190744147e-54	0.220058649105959	0.179	0.076	2.85287147200436e-50	0	St3gal5
Ttc37	1.07805218271452e-54	0.219283453484385	0.239	0.116	3.00959827848412e-50	0	Ttc37
Alcam	1.15095487195803e-54	0.286494506537657	0.229	0.11	3.21312071604523e-50	0	Alcam
Slc20a1	1.26913580577865e-54	0.542080691065998	0.204	0.096	3.54304642899225e-50	0	Slc20a1
Ccdc9b	1.28108882719341e-54	0.252913353335895	0.119	0.04	3.57641567887585e-50	0	Ccdc9b
Micu2	1.80754018102541e-54	0.221862961326091	0.337	0.183	5.04610992336864e-50	0	Micu2
Prkacb	2.10927074291137e-54	0.218600913779716	0.288	0.148	5.88845113298566e-50	0	Prkacb
Fli1	2.24341812605435e-54	0.243547921605928	0.472	0.283	6.26295038250593e-50	0	Fli1
Smad6	2.73863813944605e-54	0.185875225713649	0.419	0.241	7.64545609389154e-50	0	Smad6
Mboat2	3.45393713442094e-54	0.261903785782997	0.159	0.064	9.64235629816295e-50	0	Mboat2
Sec22a	3.88241452015282e-54	0.224550437711271	0.254	0.126	1.08385366159106e-49	0	Sec22a
Tcf20	5.02333470293265e-54	0.213283248576511	0.456	0.267	1.40236434901771e-49	0	Tcf20
Atoh8	5.18886961928239e-54	0.233684177096865	0.134	0.049	1.44857673161506e-49	0	Atoh8
Arfgap3	6.21133119487215e-54	0.22571740503406	0.26	0.131	1.73401732967246e-49	0	Arfgap3
Dse	7.60885385204873e-54	0.229310673163837	0.375	0.212	2.12416372987644e-49	0	Dse
Rasl12	8.06841304484115e-54	0.248810793261139	0.205	0.094	2.2524588697283e-49	0	Rasl12
Mirg	1.10546951628937e-53	0.271757824295436	0.125	0.045	3.08613924862503e-49	0	Mirg
Tead3	1.16945432814379e-53	0.205050436299107	0.238	0.115	3.26476564787901e-49	0	Tead3
Dok6	1.45540079733084e-53	0.279000236805151	0.126	0.045	4.06304240590851e-49	0	Dok6
Inppl1	1.48489845701909e-53	0.222394708456508	0.183	0.08	4.14539102246021e-49	0	Inppl1
Fgf2	1.79649772244687e-53	0.251133144480156	0.278	0.144	5.01528269175493e-49	0	Fgf2
Msn	2.19882419709843e-53	0.236207097956709	0.326	0.178	6.1384575110397e-49	0	Msn
Fap	2.51417940064021e-53	0.235844502697772	0.308	0.165	7.01883463276728e-49	0	Fap
P3h2	2.97423306158544e-53	0.326319024906717	0.163	0.068	8.30316643802807e-49	0	P3h2
Daam2	3.22673678447088e-53	0.256255420522692	0.232	0.113	9.00808108120736e-49	0	Daam2
Id3	4.28753695126765e-53	0.21222368265603	0.153	0.061	1.19695169068539e-48	0	Id3
Col4a5	4.61086509524666e-53	0.2536839914119	0.346	0.192	1.28721520864001e-48	0	Col4a5
Ccdc6	4.80999428841395e-53	0.228617270864277	0.343	0.191	1.34280610549652e-48	0	Ccdc6
Gars	5.03930652635657e-53	0.249826926273909	0.195	0.089	1.40682320296296e-48	0	Gars
Cd44	5.68579520149955e-53	0.293347960662345	0.227	0.11	1.58730344640263e-48	0	Cd44
Skap2	6.96456188551919e-53	0.222550760548195	0.284	0.148	1.94429674158039e-48	0	Skap2
Slc12a4	7.20896837408721e-53	0.220745925948617	0.282	0.146	2.01252770099393e-48	0	Slc12a4
Ptprm	8.32090603415588e-53	0.245135190202424	0.925	0.785	2.3229473375553e-48	0	Ptprm
Zfp516	1.07794546945297e-52	0.236500813267943	0.268	0.139	3.00930036707186e-48	0	Zfp516
Zfp354c	1.32468940198562e-52	0.232357946101314	0.169	0.072	3.69813540352325e-48	0	Zfp354c
Stk38l	1.35670219477788e-52	0.250760709028768	0.198	0.091	3.7875055171614e-48	0	Stk38l
Gxylt2	1.41231107848171e-52	0.303305678716678	0.591	0.402	3.9427488377974e-48	0	Gxylt2
Smarcc1	1.70816458675484e-52	0.208231823488144	0.3	0.159	4.7686830768435e-48	0	Smarcc1
Utrn	1.75454901063266e-52	0.278142245712658	0.81	0.615	4.89817447298321e-48	0	Utrn
Slc7a1	1.76136027938528e-52	0.275120012075846	0.183	0.081	4.91718949195989e-48	0	Slc7a1
Apaf1	2.77233758765969e-52	0.219067995836266	0.423	0.25	7.73953484346956e-48	0	Apaf1
Nfkbiz	3.11629332192546e-52	0.251702700992394	0.266	0.138	8.69975606681931e-48	0	Nfkbiz
Pdxdc1	3.18787812662963e-52	0.213841923327906	0.38	0.216	8.89959936611193e-48	0	Pdxdc1
Cbfa2t2	3.76891105340607e-52	0.221103796004229	0.421	0.248	1.05216689877937e-47	0	Cbfa2t2
Tnks	5.64436575534966e-52	0.225121462279158	0.498	0.305	1.57573758792097e-47	0	Tnks
Actr3	6.23731919393132e-52	0.197422404479751	0.32	0.173	1.74127239936981e-47	0	Actr3
Pvt1	6.77027885114918e-52	0.292464310550616	0.494	0.309	1.89005874687532e-47	0	Pvt1
Tspan18	7.45435827573405e-52	0.3213659240738	0.24	0.122	2.08103319983667e-47	0	Tspan18
Cpe	7.78789997615535e-52	0.240457577230962	0.189	0.084	2.17414803634329e-47	0	Cpe
Csrp1	1.17947268455362e-51	0.233944671499188	0.123	0.044	3.29273389346835e-47	0	Csrp1
Sox9	1.23654823262771e-51	0.255305595918679	0.128	0.047	3.45207170102677e-47	0	Sox9
Ccnd2	1.56609038655061e-51	0.205566555568714	0.118	0.041	4.37205453213333e-47	0	Ccnd2
Zfc3h1	1.88142580879233e-51	0.244904112095868	0.641	0.42	5.25237643040554e-47	0	Zfc3h1
Amotl2	2.2923725534753e-51	0.235141693499799	0.199	0.093	6.39961645753701e-47	0	Amotl2
Serpinh1	3.54176534928623e-51	0.230837127790962	0.177	0.078	9.88754632560238e-47	0	Serpinh1
Prrc1	4.03499871258707e-51	0.211897629429226	0.254	0.129	1.12645059059293e-46	0	Prrc1
Alkbh1	4.10072100265358e-51	0.238655557744186	0.187	0.085	1.1447982823108e-46	0	Alkbh1
Ugcg	5.31836268632422e-51	0.261595224391655	0.213	0.102	1.48472731114113e-46	0	Ugcg
Copg1	5.49621104737489e-51	0.202725599024618	0.2	0.093	1.53437723809565e-46	0	Copg1
Tmtc4	6.7839609171528e-51	0.226185298642174	0.102	0.032	1.89387836924155e-46	0	Tmtc4
Ddx39b	8.25401127155957e-51	0.223132677774165	0.559	0.352	2.30427232668129e-46	0	Ddx39b
Etl4	1.07217706355588e-50	0.309026584785339	0.325	0.182	2.99319670832894e-46	0	Etl4
Gpr107	1.35573763332743e-50	0.205579489629485	0.361	0.205	3.78481275096019e-46	0	Gpr107
Khdrbs1	1.66387947738013e-50	0.17529033182599	0.402	0.231	4.64505233700212e-46	0	Khdrbs1
Usp47	1.77739786342344e-50	0.207222140225565	0.504	0.309	4.96196161531923e-46	0	Usp47
Ctnnb1	1.93276535235322e-50	0.188241475167799	0.277	0.145	5.39570103416448e-46	0	Ctnnb1
Mpzl1	2.88687794862667e-50	0.20409864480917	0.178	0.078	8.05929716918109e-46	0	Mpzl1
Atp13a3	3.19648388660401e-50	0.225172452876304	0.38	0.221	8.92362406623242e-46	0	Atp13a3
Lclat1	3.3004042250061e-50	0.202503983343455	0.257	0.132	9.21373847494954e-46	0	Lclat1
Sh3pxd2b	3.72849593390304e-50	0.191605484264773	0.273	0.143	1.04088420986771e-45	0	Sh3pxd2b
Serinc5	4.14943588484148e-50	0.260664228483889	0.148	0.061	1.15839801597119e-45	0	Serinc5
Dock10	5.65333983592377e-50	0.272913405797525	0.513	0.325	1.57824288199484e-45	0	Dock10
Hgf	8.22020266755758e-50	0.254572695135628	0.101	0.033	2.29483397870205e-45	0	Hgf
Mxra7	8.58855267191087e-50	0.21540565330454	0.431	0.257	2.39766624941736e-45	0	Mxra7
Iffo2	1.1207497129547e-49	0.210214650835944	0.142	0.057	3.12879697365565e-45	0	Iffo2
Pdlim7	1.1912993700801e-49	0.208894984388	0.357	0.204	3.3257504514526e-45	0	Pdlim7
Fkbp9	1.49727077067203e-49	0.203460309471337	0.241	0.122	4.1799308104851e-45	0	Fkbp9
Gsr	1.81819205589003e-49	0.252982956776206	0.174	0.078	5.07584676242819e-45	0	Gsr
Gpc6	2.9878504968261e-49	0.232775376602515	0.994	0.972	8.34118223198942e-45	0	Gpc6
Snx9	3.33763731279864e-49	0.225403578141559	0.469	0.288	9.31768208613997e-45	0	Snx9
Htt	3.67918806385912e-49	0.198117751800212	0.322	0.179	1.02711893178755e-44	0	Htt
Csad	4.6985026822536e-49	0.198819760804934	0.248	0.127	1.31168099380474e-44	0	Csad
Gnb1	5.58343612368647e-49	0.201185573746932	0.532	0.332	1.55872786264955e-44	0	Gnb1
2310022B05Rik	6.08444116730672e-49	0.215751184253321	0.141	0.057	1.69859344067702e-44	0	2310022B05Rik
Sfrp2	9.23729904110171e-49	0.204012284708616	0.163	0.07	2.57877677330436e-44	0	Sfrp2
Papss1	1.00684977926739e-48	0.201656167191401	0.157	0.067	2.81082252878078e-44	0	Papss1
Spats2l	1.16849522645811e-48	0.253511172389489	0.224	0.112	3.26208812370312e-44	0	Spats2l
Pakap.1	1.332401598201e-48	0.325105819492836	0.674	0.483	3.71966554169773e-44	0	Pakap.1
Pdgfrb	2.10139196944489e-48	0.263029517212545	0.529	0.345	5.86645596109931e-44	0	Pdgfrb
Nectin3	2.1723251644417e-48	0.220602875290855	0.249	0.13	6.0644801615719e-44	0	Nectin3
Dact3	2.21886263976723e-48	0.172749323342857	0.177	0.079	6.19439883143819e-44	0	Dact3
Smoc1	2.44236061326127e-48	0.266073345233738	0.1	0.033	6.8183381240415e-44	0	Smoc1
Prrx1	2.49446771021787e-48	0.225677385377218	0.375	0.22	6.96380550661522e-44	0	Prrx1
Rasa2	2.83131117462881e-48	0.2185744676654	0.284	0.153	7.90417140621125e-44	0	Rasa2
Chd3	3.05931172483427e-48	0.155159570379045	0.321	0.176	8.54068054221983e-44	0	Chd3
Gpr173	3.66557471529794e-48	0.205986560767119	0.125	0.047	1.02331849326973e-43	0	Gpr173
Cdyl	4.15790640833947e-48	0.212461151189462	0.358	0.206	1.16076273201613e-43	0	Cdyl
Stt3a	4.60690551526719e-48	0.191624044610508	0.155	0.066	1.28610981269714e-43	0	Stt3a
Scfd1	5.4773462966623e-48	0.204193856095069	0.327	0.184	1.52911076563921e-43	0	Scfd1
Rasa1	5.57042778060646e-48	0.194929894154199	0.398	0.234	1.55509632351191e-43	0	Rasa1
Ddx50	6.2727528703258e-48	0.192046570916314	0.423	0.252	1.75116441880885e-43	0	Ddx50
Tln1	6.76508227439003e-48	0.217151955458441	0.268	0.142	1.88860801854147e-43	0	Tln1
Pak1	6.80549015086022e-48	0.182736111671106	0.118	0.043	1.89988868541565e-43	0	Pak1
Gbf1	7.32994676576428e-48	0.21527606553736	0.593	0.387	2.04630123859841e-43	0	Gbf1
Sgk1	8.11770476514551e-48	0.20938126153357	0.157	0.068	2.26621963928567e-43	0	Sgk1
Selenoi	8.46574895962387e-48	0.181455912713758	0.152	0.064	2.36338313705819e-43	0	Selenoi
Tnk2	1.40228757331283e-47	0.199302271139782	0.159	0.069	3.91476621841744e-43	0	Tnk2
Nbas	1.74022039440209e-47	0.194306216450083	0.412	0.245	4.85817327505233e-43	0	Nbas
Clca3a1	1.95555417929313e-47	0.277503738157081	0.14	0.057	5.45932060233263e-43	0	Clca3a1
Nek6	2.20923412951639e-47	0.250089918781164	0.245	0.127	6.16751891937092e-43	0	Nek6
CAAA01118383.1	3.53359677967889e-47	0.212883098604366	0.244	0.127	9.86474212982957e-43	0	CAAA01118383.1
Galnt2	3.71669927638661e-47	0.259543872869256	0.278	0.152	1.03759093698885e-42	0	Galnt2
Fubp1	3.97742945244596e-47	0.19671005961431	0.438	0.264	1.11037898023934e-42	0	Fubp1
Ptpn1	5.39471657802029e-47	0.204217172802505	0.277	0.15	1.50604302708592e-42	0	Ptpn1
Ppp3ca	6.76848296733369e-47	0.293335257806706	0.818	0.634	1.88955738999055e-42	0	Ppp3ca
Sec22b	8.15047172896587e-47	0.19649646584237	0.164	0.073	2.2753671925754e-42	0	Sec22b
Aopep	8.27931735029997e-47	0.27240586864056	0.891	0.736	2.31133702468324e-42	0	Aopep
Efna5	9.4856636047444e-47	0.299556471962924	0.747	0.556	2.64811270853649e-42	0	Efna5
Asxl1	1.24162606593252e-46	0.22371142515169	0.503	0.319	3.46624748826382e-42	0	Asxl1
Vps8	1.52937420713319e-46	0.196477356714751	0.281	0.152	4.26955397405373e-42	0	Vps8
Myl12a	1.70334064596807e-46	0.186003994865067	0.136	0.055	4.75521608134905e-42	0	Myl12a
Kdelr3	1.74059391231195e-46	0.193979103215358	0.215	0.107	4.85921602500128e-42	0	Kdelr3
Slc7a7	2.53303324806946e-46	0.237311006018212	0.139	0.058	7.07146891863551e-42	0	Slc7a7
Sept11	2.75281520468143e-46	0.237799044546713	0.631	0.426	7.68503420690915e-42	0	Sept11
Gpr180	2.86195863560993e-46	0.169841050571449	0.189	0.089	7.98972992303223e-42	0	Gpr180
Ddr1	3.01075354413875e-46	0.192136750864461	0.18	0.083	8.40512066917214e-42	0	Ddr1
Ptpn9	3.27708850820411e-46	0.195097942005864	0.384	0.226	9.1486479883534e-42	0	Ptpn9
Aen	3.49476651081588e-46	0.215076715128966	0.11	0.039	9.7563396682447e-42	0	Aen
Erc1	4.51021764427446e-46	0.191616681050522	0.449	0.272	1.2591174597521e-41	0	Erc1
Pdia3	6.78122996122382e-46	0.174022299699202	0.208	0.102	1.89311596827485e-41	0	Pdia3
Ahdc1	7.96279534502334e-46	0.189274034700214	0.455	0.278	2.22297357647016e-41	0	Ahdc1
Nfatc4	8.05418235398711e-46	0.233676214918403	0.149	0.065	2.24848608776258e-41	0	Nfatc4
Tmem165	8.19983807973843e-46	0.208009734816176	0.173	0.08	2.28914879672058e-41	0	Tmem165
Kdelr2	9.27869375201535e-46	0.16655234978946	0.148	0.063	2.59033293475013e-41	0	Kdelr2
Dgkd	1.38014341127674e-45	0.175342705970586	0.225	0.113	3.85294636126129e-41	0	Dgkd
Snx18	1.50762960893262e-45	0.189473023055192	0.297	0.164	4.2088495792572e-41	0	Snx18
Zbtb38	1.53840341947454e-45	0.212660714828236	0.545	0.351	4.29476082614706e-41	0	Zbtb38
Ctnnd1	1.60865319026465e-45	0.208684903555671	0.446	0.274	4.49087711126182e-41	0	Ctnnd1
Pdlim1	1.64786017244851e-45	0.213483428459192	0.326	0.187	4.60033124342452e-41	0	Pdlim1
Slc39a7	1.7423749610256e-45	0.159860555677324	0.208	0.102	4.86418817869517e-41	0	Slc39a7
Otud7b	2.7138454750021e-45	0.179244745352248	0.432	0.262	7.57624241256337e-41	0	Otud7b
Prkcd	3.15676348601859e-45	0.165093915405801	0.255	0.134	8.81273662391811e-41	0	Prkcd
Ercc6	3.89717134959636e-45	0.197698809185628	0.194	0.094	1.08797332566682e-40	0	Ercc6
Tent2	5.57415411601689e-45	0.157592504558568	0.34	0.194	1.55613660456844e-40	0	Tent2
Ssbp3	5.63582535083376e-45	0.239873932609045	0.384	0.232	1.57335336319226e-40	0	Ssbp3
Wwc2	6.71050118936405e-45	0.235072655578776	0.712	0.502	1.87337061703476e-40	0	Wwc2
Arpc2	8.90165708103546e-45	0.174276832651599	0.294	0.163	2.48507560731267e-40	0	Arpc2
Nox4	9.06621581407112e-45	0.275736293076887	0.69	0.499	2.53101546881424e-40	0	Nox4
Plekhg3	9.29761675762881e-45	0.174976772276308	0.328	0.188	2.59561567022723e-40	0	Plekhg3
Hnrnpa1	9.82706102359027e-45	0.182854238218401	0.232	0.12	2.74342062595569e-40	0	Hnrnpa1
Stx1a	1.67500061887307e-44	0.193891663497751	0.179	0.084	4.67609922770796e-40	0	Stx1a
St5	1.74969365607745e-44	0.27963921145618	0.642	0.448	4.88461977967142e-40	0	St5
Jdp2	1.84976074810157e-44	0.170362822014343	0.203	0.1	5.16397708047515e-40	0	Jdp2
Eif2ak3	1.87106210478489e-44	0.184090869711591	0.272	0.149	5.22344407792797e-40	0	Eif2ak3
Fam3c	1.90410696511935e-44	0.221747151789102	0.128	0.052	5.31569541452368e-40	0	Fam3c
Mdfic	2.02903551819815e-44	0.210963699171406	0.373	0.222	5.66445845615378e-40	0	Mdfic
Caprin1	2.10174032263408e-44	0.152223308688521	0.339	0.194	5.86742845869757e-40	0	Caprin1
Dtnb	2.23979520017169e-44	0.186186269965402	0.21	0.105	6.25283626031929e-40	0	Dtnb
Cdc16	2.39745691476516e-44	0.179561566860302	0.205	0.101	6.69298046894989e-40	0	Cdc16
Maea	2.45130305553462e-44	0.147353364429483	0.231	0.118	6.843302740136e-40	0	Maea
Tbc1d22a	2.47561251630138e-44	0.138521282316491	0.3	0.166	6.91116746175857e-40	0	Tbc1d22a
Capzb	3.29264990386604e-44	0.180505534279519	0.372	0.219	9.19209073662281e-40	0	Capzb
Copb1	4.00704112996797e-44	0.173826686663358	0.227	0.117	1.11864567225316e-39	0	Copb1
Rras2	4.08552711609192e-44	0.208754121020084	0.332	0.193	1.14055660499938e-39	0	Rras2
Col24a1	4.69150530824015e-44	0.266985426762821	0.134	0.056	1.3097275369014e-39	0	Col24a1
Arf4	5.42340227876975e-44	0.148100694050535	0.269	0.145	1.51405121416415e-39	0	Arf4
Actg1	6.39929190306604e-44	0.170227543373241	0.259	0.14	1.78649032057895e-39	0	Actg1
Spats2	6.48235296439723e-44	0.163023069269917	0.255	0.136	1.80967847707078e-39	0	Spats2
Pabpn1	6.6102445506194e-44	0.192908793936403	0.504	0.321	1.84538197119642e-39	0	Pabpn1
Cdk6	7.2481853823087e-44	0.191664698442543	0.384	0.23	2.02347591317912e-39	0	Cdk6
Rbp1	7.64149890841796e-44	0.18652537841587	0.177	0.083	2.13327725026304e-39	0	Rbp1
Tbcd	9.80476195522028e-44	0.168655524554351	0.255	0.136	2.73719539503885e-39	0	Tbcd
Kdm5b	1.43073839583584e-43	0.156889003296448	0.322	0.184	3.99419237965491e-39	0	Kdm5b
Actb	1.49455129376528e-43	0.232901675192633	0.283	0.159	4.17233884680453e-39	0	Actb
Atf4	1.62284480781565e-43	0.174387983243765	0.183	0.088	4.53049584997896e-39	0	Atf4
Map4k5	1.72176518241235e-43	0.150822772929211	0.347	0.2	4.80665185974057e-39	0	Map4k5
Smurf2	1.9771955286497e-43	0.208846143277549	0.586	0.386	5.51973675733137e-39	0	Smurf2
Tmem241	2.02974168099545e-43	0.178414323977529	0.216	0.11	5.666429850835e-39	0	Tmem241
Usp6nl	2.37073347730575e-43	0.179416224050617	0.227	0.118	6.61837664859446e-39	0	Usp6nl
Nrbf2	2.61214358187512e-43	0.197237793230184	0.15	0.066	7.29232123752078e-39	0	Nrbf2
Tgfb2	2.80138773708303e-43	0.308379523025277	0.272	0.153	7.82063414561469e-39	0	Tgfb2
Snrnp70	4.20348902452017e-43	0.221260886615629	0.754	0.539	1.1734880309753e-38	0	Snrnp70
Emp1	4.48190314132712e-43	0.224297060700668	0.44	0.278	1.25121289996429e-38	0	Emp1
Sec24a	4.82803776893559e-43	0.18460480159481	0.389	0.234	1.34784330395375e-38	0	Sec24a
Sh3gl1	5.616982631632e-43	0.185641726049026	0.186	0.09	1.56809304127271e-38	0	Sh3gl1
2310014F06Rik	6.68804312575511e-43	0.183035076480779	0.139	0.059	1.86710099941705e-38	0	2310014F06Rik
Plxna4	7.15358491913947e-43	0.141698277054153	0.466	0.294	1.99706630187617e-38	0	Plxna4
Rarg	8.13713943876568e-43	0.152232870966347	0.232	0.121	2.27164521712021e-38	0	Rarg
Ssh1	8.44183166280321e-43	0.171414584258478	0.234	0.123	2.35670614530477e-38	0	Ssh1
Tmem263	8.85650548511386e-43	0.172205102554689	0.13	0.054	2.47247063627924e-38	0	Tmem263
Gramd1c	9.51571270893942e-43	0.17691707757831	0.174	0.082	2.65650151695462e-38	0	Gramd1c
Fus	1.15486033702032e-42	0.189095113105457	0.619	0.409	3.22402360285963e-38	0	Fus
Plcb3	1.19588282554229e-42	0.193085853715564	0.15	0.067	3.33854608406642e-38	0	Plcb3
Ttc19	1.26147023835832e-42	0.150487463167051	0.266	0.145	3.52164646442492e-38	0	Ttc19
Wdr1	1.46902912988465e-42	0.172453521555742	0.163	0.075	4.10108862189897e-38	0	Wdr1
Gdi2	1.51130293428988e-42	0.161847212523563	0.326	0.186	4.21910440165707e-38	0	Gdi2
Vasp	1.75018688443502e-42	0.161770818161933	0.109	0.041	4.88599672527723e-38	0	Vasp
Mid2	1.82194878027506e-42	0.150335482087512	0.245	0.13	5.08633440989389e-38	0	Mid2
Smarca4	2.39959746512061e-42	0.15075209982766	0.302	0.169	6.6989562433772e-38	0	Smarca4
Tbx20	2.41924672112403e-42	0.323986796669763	0.626	0.447	6.75381107136197e-38	0	Tbx20
Dpy19l1	2.42609014435988e-42	0.218151627369201	0.187	0.092	6.77291585600947e-38	0	Dpy19l1
Smim3	2.47825760916869e-42	0.191165130059778	0.101	0.037	6.91855176751624e-38	0	Smim3
Vkorc1l1	2.52984050064115e-42	0.14910981261587	0.318	0.181	7.06255572563989e-38	0	Vkorc1l1
Ccdc88a	2.56216469856844e-42	0.144337225594533	0.517	0.323	7.1527951889935e-38	0	Ccdc88a
Crtc1	3.24035856561195e-42	0.170451737504378	0.179	0.086	9.04610900761889e-38	0	Crtc1
Srgap2	3.24675470717201e-42	0.208711824460025	0.657	0.45	9.06396511601211e-38	0	Srgap2
Adnp	3.26398535760335e-42	0.159338213238425	0.365	0.214	9.11206792282127e-38	0	Adnp
Rcn1	4.78820766648953e-42	0.171481832073704	0.143	0.062	1.33672393425388e-37	0	Rcn1
Cnot2	4.98311510891957e-42	0.155253501313816	0.405	0.244	1.39113624495708e-37	0	Cnot2
Tmsb4x	5.08447829926297e-42	0.182861159036577	0.197	0.098	1.41943380680524e-37	0	Tmsb4x
Aak1	5.09803882620003e-42	0.198982566809146	0.54	0.35	1.42321949911026e-37	0	Aak1
Lims1	5.3905750255181e-42	0.215848173095989	0.612	0.408	1.50488682987389e-37	0	Lims1
Sptlc2	5.69687607767271e-42	0.140658085054176	0.283	0.157	1.59039689460389e-37	0	Sptlc2
Carmn	6.09880497044423e-42	0.20648616718036	0.154	0.07	1.70260338359891e-37	0	Carmn
Mthfr	6.43758799358566e-42	0.183570870084627	0.196	0.098	1.79718144016931e-37	0	Mthfr
Slc38a2	6.66523661707162e-42	0.153560098822599	0.412	0.251	1.86073410638789e-37	0	Slc38a2
Mdm2	7.01985982840479e-42	0.163895271366486	0.33	0.193	1.95973426829577e-37	0	Mdm2
Chka	7.4202580834706e-42	0.172212709049212	0.183	0.089	2.07151344916249e-37	0	Chka
Copz2	8.67834906432685e-42	0.159010209526507	0.162	0.075	2.42273470828813e-37	0	Copz2
Zfp385b	1.16692751604611e-41	0.263005185999124	0.13	0.055	3.25771154654593e-37	0	Zfp385b
Rnf144a	1.30707788632098e-41	0.211164046424049	0.181	0.088	3.64896933524229e-37	0	Rnf144a
Pip4p2	1.4763944890307e-41	0.162630644325922	0.222	0.116	4.121650495027e-37	0	Pip4p2
Rab2a	1.57025841707608e-41	0.169344389577739	0.492	0.312	4.38369042295129e-37	0	Rab2a
Ap2a2	1.71046638275888e-41	0.16388881169038	0.463	0.289	4.77510900074796e-37	0	Ap2a2
Tram1	1.71769967304944e-41	0.187853871378448	0.159	0.074	4.79530217725211e-37	0	Tram1
Abl2	1.90336712367621e-41	0.152913161743844	0.426	0.261	5.31362999916689e-37	0	Abl2
Vezt	1.92521325458384e-41	0.138893934457566	0.251	0.134	5.37461784282171e-37	0	Vezt
Osbpl10	2.05228456179902e-41	0.186561693579916	0.142	0.063	5.72936281117432e-37	0	Osbpl10
Mir99ahg	2.06143679809435e-41	0.29702336320743	0.909	0.796	5.75491310924e-37	0	Mir99ahg
Vcam1	2.2326743596691e-41	0.234757861471396	0.126	0.053	6.23295700988823e-37	0	Vcam1
Ddx1	2.27893402030601e-41	0.174138516373936	0.177	0.086	6.3621001044883e-37	0	Ddx1
Spryd3	2.33322591894546e-41	0.188820945195222	0.14	0.061	6.51366679792003e-37	0	Spryd3
Scarf2	2.87405657739456e-41	0.178382882009376	0.296	0.168	8.0235037471124e-37	0	Scarf2
Exoc5	3.05788563459198e-41	0.14755242277131	0.327	0.189	8.53669932609042e-37	0	Exoc5
Hnrnpk	3.45187310086926e-41	0.149434153562285	0.3	0.17	9.63659413569671e-37	0	Hnrnpk
Anapc4	3.84729172594078e-41	0.147421704719532	0.256	0.139	1.07404843113089e-36	0	Anapc4
Arf5	3.86970244318794e-41	0.194142616373233	0.13	0.055	1.08030483106478e-36	0	Arf5
Cog3	3.98332235143886e-41	0.11934517502867	0.292	0.164	1.11202410085119e-36	0	Cog3
Rcc2	4.40496237000024e-41	0.167423998104936	0.151	0.069	1.22973334483297e-36	0	Rcc2
P3h3	4.86748739131148e-41	0.156867930398156	0.225	0.118	1.35885645503243e-36	0	P3h3
Vgll3	5.94161891996566e-41	0.219352730439481	0.275	0.156	1.65872175388681e-36	0	Vgll3
Nup93	6.15608660817431e-41	0.167469278531979	0.162	0.076	1.71859469840402e-36	0	Nup93
Rhoa	6.65939369250601e-41	0.152667656691767	0.379	0.227	1.8591029371369e-36	0	Rhoa
Iqgap1	7.2667732076119e-41	0.225544954431175	0.585	0.391	2.02866507636901e-36	0	Iqgap1
Myef2	7.38118781493148e-41	0.147782185546016	0.275	0.153	2.06060620229442e-36	0	Myef2
Tcirg1	9.41921327479539e-41	0.162744502487666	0.279	0.157	2.62956176992463e-36	0	Tcirg1
Socs5	9.89734510821126e-41	0.165819623939502	0.244	0.131	2.76304183385934e-36	0	Socs5
Marcks	1.20261679562557e-40	0.171099696998866	0.196	0.099	3.3573453083479e-36	0	Marcks
Snhg1	1.29475728136483e-40	0.200094773145782	0.11	0.043	3.6145739023862e-36	0	Snhg1
Anxa5	2.76114601098656e-40	0.142895516896999	0.215	0.112	7.70829131887119e-36	0	Anxa5
Eed	3.18179913833327e-40	0.158268307017674	0.184	0.091	8.882628654485e-36	0	Eed
Lman1	3.22171694159497e-40	0.175103324708138	0.166	0.079	8.99406718585068e-36	0	Lman1
Hacd2	3.39842723431063e-40	0.180683958294314	0.137	0.06	9.48738931002499e-36	0	Hacd2
Elf4	3.45117396239753e-40	0.166584900442454	0.303	0.174	9.63464235082519e-36	0	Elf4
Rasa4	3.53065673022102e-40	0.155731780671725	0.126	0.053	9.85653439375802e-36	0	Rasa4
Bmp1	3.9025827695124e-40	0.20379505951097	0.564	0.378	1.08948403176478e-35	0	Bmp1
Myo1c	4.01372695075169e-40	0.194757298167284	0.205	0.107	1.12051215284135e-35	0	Myo1c
Sec63	4.0287201856803e-40	0.177072554428713	0.411	0.255	1.12469781423637e-35	0	Sec63
Mlec	4.07709141538092e-40	0.166444375429802	0.122	0.05	1.13820161043189e-35	0	Mlec
Fnbp1l	4.78515228010047e-40	0.16435503220097	0.138	0.061	1.33587096203565e-35	0	Fnbp1l
Ppp4r1	4.93410663183523e-40	0.152356184930791	0.351	0.209	1.37745454840944e-35	0	Ppp4r1
Ulk4	5.0454555459001e-40	0.184047451436853	0.136	0.059	1.40853982474893e-35	0	Ulk4
Gorasp2	5.23663550114619e-40	0.127225249056361	0.231	0.122	1.46191153285498e-35	0	Gorasp2
Adarb1	6.31802220671817e-40	0.251345494641404	0.73	0.546	1.76380225944951e-35	0	Adarb1
Npm1	7.30187531345376e-40	0.158096578865355	0.149	0.068	2.03846453125689e-35	0	Npm1
Rnf2	7.46849188398003e-40	0.16624711792065	0.185	0.092	2.08497887925071e-35	0	Rnf2
Srsf4	7.96298042500867e-40	0.157337636000919	0.323	0.19	2.22302524524967e-35	0	Srsf4
Flrt2	7.97356022505646e-40	0.213740435196198	0.249	0.138	2.22597880802901e-35	0	Flrt2
Pdcd6ip	8.46952262268025e-40	0.148295219885126	0.364	0.217	2.36443663057365e-35	0	Pdcd6ip
Map4k4	1.15218482795996e-39	0.223558962187011	0.746	0.54	3.21655438421583e-35	0	Map4k4
Tnpo2	1.17616197013336e-39	0.150446332124905	0.17	0.082	3.28349137202131e-35	0	Tnpo2
Agps	1.26908500713389e-39	0.152732641168779	0.284	0.161	3.54290461441569e-35	0	Agps
Nlgn2	1.51468006649109e-39	0.143371784388609	0.32	0.186	4.22853234162318e-35	0	Nlgn2
Sbno2	1.55622189859545e-39	0.161607127335581	0.284	0.161	4.34450467430892e-35	0	Sbno2
Arcn1	1.57739808522961e-39	0.154301573737397	0.252	0.139	4.40362223453549e-35	0	Arcn1
Smad7	1.74307007077472e-39	0.165766671002562	0.408	0.253	4.86612871658179e-35	0	Smad7
Txndc5	2.12588914456447e-39	0.173017916694624	0.148	0.068	5.93484472488063e-35	0	Txndc5
Ccdc149	2.21332971301552e-39	0.182609759763784	0.104	0.04	6.17895255982542e-35	0	Ccdc149
Atp10a	2.35909672109877e-39	0.180915560826307	0.293	0.169	6.58589031629144e-35	0	Atp10a
Stk39	2.50090930572317e-39	0.212027436184638	0.581	0.392	6.98178850878737e-35	0	Stk39
Golga7	2.53672533229242e-39	0.143009535553442	0.175	0.085	7.08177611016074e-35	0	Golga7
Cmtm4	2.58579062365358e-39	0.161811766865187	0.14	0.063	7.2187516840537e-35	0	Cmtm4
Sae1	3.96903271179723e-39	0.123610798245109	0.234	0.126	1.10803486215243e-34	0	Sae1
Pitpna	4.51735409356299e-39	0.138036898611561	0.352	0.209	1.26110974229998e-34	0	Pitpna
Smo	4.59414039218512e-39	0.129645322458982	0.247	0.134	1.28254617328632e-34	0	Smo
Skil	5.84505291751115e-39	0.126350509563267	0.363	0.218	1.63176342298159e-34	0	Skil
Catspere2	6.10891532862407e-39	0.193354462484321	0.112	0.045	1.70542589229198e-34	0	Catspere2
Abhd17c	6.23434646821939e-39	0.167640953238818	0.118	0.049	1.74044250353281e-34	0	Abhd17c
Srsf5	7.37775510612187e-39	0.196462145606059	0.708	0.498	2.05964789297604e-34	0	Srsf5
Foxp2	8.05854891249019e-39	0.245197311765518	0.759	0.578	2.24970509989989e-34	0	Foxp2
Casp8	8.67356325385907e-39	0.161125855499437	0.166	0.08	2.42139865357984e-34	0	Casp8
Notch2	9.03252283885832e-39	0.151756308575912	0.418	0.258	2.52160940092408e-34	0	Notch2
Tpk1	9.20495513875221e-39	0.159385099819654	0.169	0.082	2.56974732608546e-34	0	Tpk1
Arhgap5	9.77607231877735e-39	0.146022387306045	0.456	0.287	2.72918610923307e-34	0	Arhgap5
Lix1l	1.01940634754943e-38	0.164311822352324	0.177	0.087	2.84587670045373e-34	0	Lix1l
Pum1	1.04604415079969e-38	0.146938504056363	0.519	0.332	2.9202414557875e-34	0	Pum1
Armc9	1.26963553781755e-38	0.168632809879093	0.199	0.103	3.54444153092525e-34	0	Armc9
Actr2	1.48314823178698e-38	0.138328320303472	0.3	0.173	4.14050491867971e-34	0	Actr2
Coro1c	1.54925544706586e-38	0.162895290905008	0.245	0.136	4.32505643157375e-34	0	Coro1c
Slc38a6	1.61461955287968e-38	0.148011733723415	0.319	0.188	4.5075334057742e-34	0	Slc38a6
Soat1	1.82527395267694e-38	0.182932832625205	0.161	0.078	5.09561729368822e-34	0	Soat1
Commd10	2.11994089872844e-38	0.140267962950082	0.272	0.154	5.9182390069802e-34	0	Commd10
Trp53bp1	2.34825506920383e-38	0.159855272723297	0.204	0.106	6.55562367669634e-34	0	Trp53bp1
Cdc123	2.54681776490862e-38	0.146091551498366	0.206	0.108	7.10995115429539e-34	0	Cdc123
Ptk2	2.86590349770051e-38	0.192140229582414	0.587	0.397	8.00074279453052e-34	0	Ptk2
Rcor1	2.94570010734201e-38	0.139162123608176	0.384	0.233	8.2235109896667e-34	0	Rcor1
Golim4	3.24271671564413e-38	0.166166834284462	0.363	0.221	9.05269225506372e-34	0	Golim4
Usp9x	3.63716903230896e-38	0.196665140584443	0.595	0.4	1.01538847874969e-33	0	Usp9x
Celf1	3.66991436519502e-38	0.151585157172236	0.51	0.328	1.02452999333149e-33	0	Celf1
Hira	3.9950558610447e-38	0.159522134076578	0.256	0.143	1.11529974472785e-33	0	Hira
Tardbp	5.15018078188102e-38	0.115983734174099	0.297	0.17	1.43777596887772e-33	0	Tardbp
H13	5.21803647413175e-38	0.149863148172659	0.225	0.122	1.45671924248336e-33	0	H13
Snap23	5.51175903001094e-38	0.119139105015499	0.294	0.17	1.53871776840815e-33	0	Snap23
Ap1g1	8.54937994648473e-38	0.137029028060648	0.33	0.196	2.38673039966014e-33	0	Ap1g1
Piezo1	8.79498451165954e-38	0.148560793301373	0.243	0.134	2.45529582611999e-33	0	Piezo1
Pxdn	9.24966241491807e-38	0.143619525287155	0.289	0.167	2.58222825637268e-33	0	Pxdn
Gmeb1	1.11779939040403e-37	0.169545791800045	0.177	0.089	3.12056055819093e-33	0	Gmeb1
Fbln2	1.21180421990187e-37	0.24132368645781	0.641	0.456	3.38299384070005e-33	0	Fbln2
Ubap2	1.33053505936054e-37	0.125311170887483	0.28	0.159	3.71445472521682e-33	0	Ubap2
Nfxl1	1.39074898304248e-37	0.129738715800534	0.218	0.116	3.88255393595971e-33	0	Nfxl1
Ascc2	1.40417518114346e-37	0.118359166918795	0.234	0.128	3.9200358531982e-33	0	Ascc2
Rab8b	1.56088871583312e-37	0.147668986419712	0.317	0.188	4.35753302799131e-33	0	Rab8b
Nlk	1.74980053747959e-37	0.129249974924847	0.396	0.244	4.88491816048176e-33	0	Nlk
Ift43	1.8043184976533e-37	0.154278152636609	0.249	0.139	5.03711594989873e-33	0	Ift43
Antxr1	2.16354445807029e-37	0.208684014074402	0.672	0.48	6.03996706359484e-33	0	Antxr1
Zfp407	2.32948163309993e-37	0.190753348398237	0.585	0.393	6.50321387512508e-33	0	Zfp407
Uba5	2.33563994131254e-37	0.119839026270389	0.234	0.128	6.52040602416223e-33	0	Uba5
Rcor3	2.76459806880252e-37	0.137203893275098	0.278	0.16	7.71792842867599e-33	0	Rcor3
Usp16	2.98085469356223e-37	0.160361713385156	0.245	0.136	8.32165204801768e-33	0	Usp16
Yaf2	3.26076094640954e-37	0.156318987894402	0.235	0.129	9.10306633409151e-33	0	Yaf2
Gas5	3.29956539961019e-37	0.161634344723226	0.195	0.101	9.21139672609176e-33	0	Gas5
Adam10	3.51381750605302e-37	0.108040908342283	0.313	0.184	9.80952433164822e-33	0	Adam10
Ikbip	3.5405976257699e-37	0.136613391004557	0.221	0.119	9.88428639186183e-33	0	Ikbip
Dapp1	3.54879745037664e-37	0.14635043936706	0.125	0.054	9.90717784221648e-33	0	Dapp1
N4bp2	3.69263305346834e-37	0.115496399669171	0.214	0.113	1.03087236953676e-32	0	N4bp2
Lrig3	3.87450225223362e-37	0.158903834773099	0.155	0.074	1.08164479375606e-32	0	Lrig3
Tmem164	4.24284269953677e-37	0.158615899388653	0.479	0.309	1.18447439642968e-32	0	Tmem164
Copb2	4.34471968068296e-37	0.153803732182768	0.135	0.061	1.21291539325626e-32	0	Copb2
Upf2	5.05471821876127e-37	0.136679397078701	0.36	0.218	1.41112568513158e-32	0	Upf2
Adcy3	5.1036705899259e-37	0.131651899987748	0.136	0.061	1.42479171858961e-32	0	Adcy3
Adcy7	5.19539937952495e-37	0.160255422089118	0.513	0.339	1.45039964478198e-32	0	Adcy7
Mrpl48	5.23433219629784e-37	0.160326379473904	0.172	0.086	1.46126851924047e-32	0	Mrpl48
Lrrfip1	5.59290391125299e-37	0.140216956868074	0.513	0.331	1.5613709849045e-32	0	Lrrfip1
Ddx3x	5.87855701011261e-37	0.102580273310018	0.286	0.164	1.64111676051314e-32	0	Ddx3x
Edc4	6.35654055556737e-37	0.1450054894807	0.222	0.12	1.77455542689774e-32	0	Edc4
Mxd4	7.27572661998357e-37	0.126639118645269	0.27	0.154	2.03116460050081e-32	0	Mxd4
Frrs1	9.10664031663361e-37	0.177466645748093	0.104	0.042	2.5423007771946e-32	0	Frrs1
Iqsec1	9.27988251222473e-37	0.142839436770289	0.266	0.152	2.59066480093778e-32	0	Iqsec1
Ebf1	1.02219658070236e-36	0.29371023203486	0.96	0.887	2.85366619434677e-32	0	Ebf1
Yeats2	1.04839944304875e-36	0.121345160506365	0.329	0.195	2.9268167251592e-32	0	Yeats2
Wdr35	1.05030607700262e-36	0.161506872140011	0.15	0.071	2.93213947516823e-32	0	Wdr35
Ssr3	1.09833041970134e-36	0.17008734024688	0.137	0.063	3.06620903268023e-32	0	Ssr3
Pacs1	1.15377208051773e-36	0.141706912632107	0.407	0.253	3.22098551718136e-32	0	Pacs1
Hltf	1.33254500757788e-36	0.134414213648568	0.29	0.169	3.72006589765517e-32	0	Hltf
Cdon	1.5735403508349e-36	0.136713943027065	0.199	0.104	4.39285259742578e-32	0	Cdon
Pign	1.59434845561533e-36	0.108843527247597	0.299	0.174	4.45094258354131e-32	0	Pign
Traf2	1.65198371386e-36	0.159639156440503	0.123	0.054	4.61184293398297e-32	0	Traf2
Srpk2	2.30740749968804e-36	0.146596747157608	0.548	0.365	6.44158951687911e-32	0	Srpk2
Nfat5	2.34124233565226e-36	0.204056017924042	0.757	0.561	6.53604622844041e-32	0	Nfat5
Shprh	2.52144906752481e-36	0.106271367138079	0.286	0.165	7.03912936180901e-32	0	Shprh
Naaladl2	2.95027290772398e-36	0.212637429166332	0.718	0.53	8.23627687649303e-32	0	Naaladl2
Pfn1	2.96148418086664e-36	0.15092659016345	0.137	0.063	8.2675753877254e-32	0	Pfn1
Ypel2	3.74947449766609e-36	0.173483496182161	0.262	0.149	1.04674079551344e-31	0	Ypel2
Rtn4	3.88535176451987e-36	0.150381017406531	0.482	0.312	1.08467365210101e-31	0	Rtn4
Vps13b	4.05878833304686e-36	0.20869286933101	0.679	0.482	1.13309193893669e-31	0	Vps13b
Lrch1	4.08898657916244e-36	0.143171192252791	0.471	0.302	1.14152238330478e-31	0	Lrch1
Sec23ip	4.2279140638706e-36	0.135158155369272	0.202	0.107	1.18030676921075e-31	0	Sec23ip
Rnf38	4.92798075870234e-36	0.107931200144714	0.391	0.242	1.37574438840693e-31	0	Rnf38
Nsun4	5.64025084408291e-36	0.158237137680158	0.109	0.045	1.57458882814263e-31	0	Nsun4
Copz1	5.69684328668736e-36	0.147354028631089	0.156	0.076	1.59038774034451e-31	0	Copz1
Nf1	6.55135882722104e-36	0.166798463826201	0.567	0.381	1.8289428437953e-31	0	Nf1
Plekhg5	6.95727499819724e-36	0.152683764424437	0.352	0.217	1.94226246124672e-31	0	Plekhg5
Vps53	7.13187002523304e-36	0.140105120994579	0.157	0.076	1.99100415494431e-31	0	Vps53
Fam107b	7.28249540721635e-36	0.153354640092169	0.13	0.058	2.03305424283259e-31	0	Fam107b
Frs2	7.32402533785182e-36	0.147809799225735	0.489	0.316	2.04464815356809e-31	0	Frs2
Ube2w	7.64981581161668e-36	0.13539826196264	0.315	0.188	2.13559908012903e-31	0	Ube2w
Irs1	7.87451740167699e-36	0.256308294760493	0.289	0.175	2.19832902302616e-31	0	Irs1
Smarcd3	8.15612718625614e-36	0.14641811985398	0.174	0.089	2.27694602658713e-31	0	Smarcd3
Trps1	8.49108674959245e-36	0.231759948836675	0.797	0.611	2.37045668788372e-31	0	Trps1
Plxdc2	9.14468849097037e-36	0.25049139908516	0.861	0.717	2.5529226860242e-31	0	Plxdc2
Carm1	9.31914414032507e-36	0.125183075323428	0.196	0.103	2.60162546965455e-31	0	Carm1
Ppme1	9.36077738880608e-36	0.139439204014641	0.22	0.121	2.61324822363299e-31	0	Ppme1
Hivep3	1.01307795060863e-35	0.198801457552377	0.575	0.403	2.82820971471412e-31	0	Hivep3
Disp1	1.0442683595898e-35	0.137799169655345	0.292	0.172	2.91528397946686e-31	0	Disp1
Ncor2	1.07372620155825e-35	0.160568347365682	0.561	0.373	2.99752143689016e-31	0	Ncor2
Susd6	1.08328645338546e-35	0.175056394936609	0.585	0.396	3.02421079191619e-31	0	Susd6
Clic4	1.15698565371887e-35	0.161764514372742	0.338	0.207	3.22995684948698e-31	0	Clic4
Mtmr2	1.28954827397106e-35	0.142211311862972	0.178	0.091	3.60003191644501e-31	0	Mtmr2
Arhgef19	1.41438672346906e-35	0.117675496149864	0.102	0.041	3.94854341590858e-31	0	Arhgef19
Adamtsl1	1.42083767541023e-35	0.181424313830647	0.119	0.052	3.96655253844274e-31	0	Adamtsl1
Ccnyl1	1.47049623679169e-35	0.131819052005353	0.133	0.06	4.10518434425135e-31	0	Ccnyl1
Aig1	1.65827688697157e-35	0.168365725015226	0.303	0.182	4.62941158535854e-31	0	Aig1
Trip12	1.69556767124962e-35	0.165119166554613	0.645	0.439	4.73351626782757e-31	0	Trip12
Dnmt3a	2.03843224958134e-35	0.137778411934249	0.5	0.327	5.69069131115621e-31	0	Dnmt3a
Atg4a	2.10233294810014e-35	0.14486736226041	0.163	0.081	5.86908289121117e-31	0	Atg4a
Swap70	2.19944482455325e-35	0.144360679782935	0.229	0.127	6.14019011670531e-31	0	Swap70
Map2k1	2.33335871080364e-35	0.128833134307145	0.3	0.177	6.51403751295052e-31	0	Map2k1
Stk17b	2.35137717451184e-35	0.141429687023956	0.129	0.059	6.5643396580847e-31	0	Stk17b
Mbnl2	2.77258845804447e-35	0.21645575258877	0.862	0.69	7.74023519832274e-31	0	Mbnl2
Rab11fip3	3.52202952099839e-35	0.119765617661132	0.275	0.159	9.83244981377119e-31	0	Rab11fip3
Akr1a1	3.52699646495323e-35	0.112045942888784	0.193	0.101	9.84631603120994e-31	0	Akr1a1
Rcbtb1	3.82647539969086e-35	0.133586501961895	0.127	0.057	1.0682371373317e-30	0	Rcbtb1
Slc1a3	3.90348562148246e-35	0.162368992800091	0.362	0.228	1.08973608094926e-30	0	Slc1a3
Mtss1	4.06343008221393e-35	0.161593482180028	0.279	0.164	1.13438777605166e-30	0	Mtss1
Anxa4	4.59828730219631e-35	0.161398783895653	0.181	0.094	1.28370386615415e-30	0	Anxa4
Zfp9	4.77905848526053e-35	0.135722261648714	0.163	0.081	1.33416975733018e-30	0	Zfp9
Rspry1	4.78311707536889e-35	0.120554239477024	0.246	0.14	1.33530279393073e-30	0	Rspry1
Ube2r2	5.2331073909696e-35	0.122157104107776	0.426	0.27	1.46092659033698e-30	0	Ube2r2
Senp5	6.30542930652024e-35	0.129960780740821	0.358	0.22	1.76028669950126e-30	0	Senp5
Smc5	7.24014496028131e-35	0.156013826538579	0.494	0.327	2.02123126856173e-30	0	Smc5
Dpp8	7.45926694682122e-35	0.114374009573598	0.321	0.193	2.08240355354408e-30	0	Dpp8
Nsf	7.73626771038106e-35	0.135291400609174	0.292	0.174	2.15973385670708e-30	0	Nsf
Rasal2	8.18717761673753e-35	0.20557027855868	0.668	0.479	2.28561437526462e-30	0	Rasal2
Tnrc18	8.36687270517344e-35	0.143932923528719	0.478	0.311	2.33577985310327e-30	0	Tnrc18
Trpc4ap	1.02401357607945e-34	0.110623915983536	0.359	0.219	2.858738700341e-30	0	Trpc4ap
Mindy3	1.07467098521043e-34	0.129937605445142	0.207	0.113	3.00015898941195e-30	0	Mindy3
Srp72	1.14891257439244e-34	0.114814767349098	0.213	0.116	3.20741923393137e-30	0	Srp72
Prr14l	1.16697407269654e-34	0.123399278554453	0.415	0.261	3.25784151874694e-30	0	Prr14l
Galk2	1.3919755989382e-34	0.143544648674375	0.234	0.132	3.88597827955576e-30	0	Galk2
Plce1	1.58078161188552e-34	0.186407828266667	0.674	0.491	4.4130680259008e-30	0	Plce1
Aldh18a1	1.69902496249015e-34	0.148850057900829	0.115	0.05	4.74316798778374e-30	0	Aldh18a1
Braf	1.84483767597862e-34	0.130985479840575	0.477	0.307	5.15023334002952e-30	0	Braf
Runx1t1	1.98342195495189e-34	0.146021124157223	0.467	0.305	5.53711907163918e-30	0	Runx1t1
Vim	2.08476315584444e-34	0.111895998398652	0.331	0.2	5.82003330217091e-30	0	Vim
Ttc3	2.26256511927677e-34	0.154592562964074	0.612	0.421	6.31640304348496e-30	0	Ttc3
Mast4	2.37221289668219e-34	0.229375057180739	0.969	0.899	6.62250674366766e-30	0	Mast4
Slc7a6	2.63674583440784e-34	0.113919095042091	0.261	0.151	7.36100334591637e-30	0	Slc7a6
Tbl1x	2.85335896940107e-34	0.158847986435064	0.567	0.379	7.96572223487696e-30	0	Tbl1x
Arfgef1	2.90446795455601e-34	0.113614343838285	0.457	0.293	8.10840318873402e-30	0	Arfgef1
Rab1a	3.00756020461211e-34	0.115824189062009	0.269	0.157	8.39620582321563e-30	0	Rab1a
Bcl9l	3.06216971160543e-34	0.107245044024279	0.258	0.148	8.54865918388888e-30	0	Bcl9l
Zc3h7a	3.14923177040695e-34	0.147237190273711	0.585	0.397	8.79171033344508e-30	0	Zc3h7a
Brd8	3.19206065550614e-34	0.124745783884167	0.278	0.163	8.91127573197648e-30	0	Brd8
H2afy	3.42965148942257e-34	0.119416061961229	0.314	0.189	9.57455806302098e-30	0	H2afy
Tfdp1	3.43507344539826e-34	0.147322205307906	0.197	0.106	9.58969453751832e-30	0	Tfdp1
Hpcal1	3.44746135747576e-34	0.157633160589418	0.257	0.149	9.62427787166509e-30	0	Hpcal1
Acot7	3.67017841983497e-34	0.127805713129655	0.188	0.099	1.02460370946533e-29	0	Acot7
Ppp2r2a	3.68152840502647e-34	0.10120301935652	0.344	0.209	1.02777228483124e-29	0	Ppp2r2a
Tent4a	3.99064332345605e-34	0.121655541415199	0.169	0.086	1.11406789660922e-29	0	Tent4a
Rack1	4.85366620599517e-34	0.122335054262435	0.171	0.087	1.35499799472767e-29	0	Rack1
Ap3s1	5.59114035426301e-34	0.15002318756235	0.244	0.139	1.56087865269961e-29	0	Ap3s1
Igdcc4	5.59319168193166e-34	0.167671683700996	0.16	0.081	1.56145132184486e-29	0	Igdcc4
Casd1	6.24624257970308e-34	0.150345554707805	0.184	0.097	1.74376354097571e-29	0	Casd1
Zfr	6.73414126629988e-34	0.137290315367304	0.577	0.386	1.87997021731294e-29	0	Zfr
Tafa5	7.32005498225782e-34	0.145889006637508	0.113	0.049	2.04353974939692e-29	0	Tafa5
Ehmt1	7.60100491619266e-34	0.125628001978007	0.572	0.386	2.12197254245351e-29	0	Ehmt1
Mrc2	8.70068676809642e-34	0.196692852392204	0.773	0.59	2.42897072504948e-29	0	Mrc2
Ralb	9.01537988721065e-34	0.147583042163129	0.117	0.052	2.5168236031126e-29	0	Ralb
Itch	9.56477295559302e-34	0.140753215747379	0.471	0.307	2.6701976660129e-29	0	Itch
Stim2	1.05731055519227e-33	0.131216146775324	0.351	0.219	2.95169387693025e-29	0	Stim2
Me1	1.0606435636618e-33	0.146545608723911	0.151	0.075	2.96099863667465e-29	0	Me1
Fam91a1	1.06130459369916e-33	0.114329718222341	0.185	0.098	2.96284403422996e-29	0	Fam91a1
Faf2	1.18986635788359e-33	0.106675436483471	0.231	0.13	3.32174991130362e-29	0	Faf2
Jph2	1.19811695401406e-33	0.111160338429493	0.377	0.233	3.34478310052105e-29	0	Jph2
Taf15	1.30456976273399e-33	0.113101014850076	0.402	0.252	3.64196740662447e-29	0	Taf15
Rplp1	1.345651799813e-33	0.140235077720171	0.166	0.085	3.75665612953795e-29	0	Rplp1
Mgat1	1.55274653188825e-33	0.106027772492865	0.147	0.071	4.33480249307244e-29	0	Mgat1
Rnf181	1.59520434915276e-33	0.143978725920387	0.107	0.046	4.45333198152975e-29	0	Rnf181
Ube2i	1.7015581563279e-33	0.134761898129118	0.2	0.108	4.75023990502059e-29	0	Ube2i
Trim33	1.73040656439998e-33	0.11153603369087	0.277	0.162	4.83077600583542e-29	0	Trim33
Rftn1	1.78726858901305e-33	0.183095931427311	0.631	0.447	4.98951771994773e-29	0	Rftn1
Supt3	1.91124018306057e-33	0.107901584338629	0.29	0.172	5.33560921905018e-29	0	Supt3
Map2k4	2.19105262665368e-33	0.116568897557098	0.313	0.19	6.11676161782909e-29	0	Map2k4
Stx7	2.5035978758642e-33	0.124822985286225	0.206	0.113	6.98929419005008e-29	0	Stx7
Chfr	2.51341398123712e-33	0.105284938251138	0.305	0.183	7.01669781141965e-29	0	Chfr
Src	2.62000303695697e-33	0.135638941328681	0.142	0.069	7.31426247827277e-29	0	Src
Cop1	2.62927236790364e-33	0.142389248140637	0.425	0.272	7.3401396694766e-29	0	Cop1
Rngtt	3.38124928797325e-33	0.114668932922464	0.288	0.172	9.43943363723492e-29	0	Rngtt
Tm9sf2	3.42965373484511e-33	0.117263309664993	0.23	0.13	9.57456433156709e-29	0	Tm9sf2
Wdfy1	3.5508662009884e-33	0.130503528011641	0.177	0.093	9.91295317329932e-29	0	Wdfy1
Spsb1	3.8574705018075e-33	0.158386149451096	0.39	0.25	1.0768900399896e-28	0	Spsb1
Anxa2	4.30820768523237e-33	0.134222757549669	0.378	0.238	1.20272233948632e-28	0	Anxa2
Klhdc10	4.46496132321424e-33	0.130019819044812	0.284	0.169	1.24648325260172e-28	0	Klhdc10
Nr6a1	4.46901667880738e-33	0.124122502896323	0.314	0.192	1.24761538622265e-28	0	Nr6a1
Rint1	4.73826581681062e-33	0.123901329408267	0.182	0.096	1.32278166807902e-28	0	Rint1
Egfr	4.84642718501908e-33	0.215070823734218	0.688	0.506	1.35297707724178e-28	0	Egfr
Ubap2l	4.90949009122535e-33	0.103213057913824	0.421	0.266	1.37058234876738e-28	0	Ubap2l
Fbxw4	6.03115392399302e-33	0.111958732115391	0.368	0.229	1.68371724096113e-28	0	Fbxw4
Ttc23	6.31186390691593e-33	0.128729818550296	0.203	0.111	1.76208304689372e-28	0	Ttc23
Ddb1	6.49420463666118e-33	0.111502008120917	0.249	0.144	1.8129871084167e-28	0	Ddb1
Blzf1	6.5987960219998e-33	0.128192076825953	0.126	0.058	1.84218588546168e-28	0	Blzf1
Galnt17	7.06988445565967e-33	0.199704969432223	0.431	0.287	1.97369964348651e-28	0	Galnt17
Golga3	7.56231252357834e-33	0.127752063108761	0.247	0.143	2.11117078720737e-28	0	Golga3
Acaca	7.98472780171516e-33	0.119839265419503	0.346	0.215	2.22909646040482e-28	0	Acaca
Plaa	8.37071125740112e-33	0.116035715437732	0.172	0.089	2.33685146172867e-28	0	Plaa
Fam110b	8.56231139327527e-33	0.150357327285795	0.237	0.137	2.39034047166066e-28	0	Fam110b
Spaca6	8.95875812735444e-33	0.100241374327957	0.384	0.241	2.50101650641354e-28	0	Spaca6
Gpat4	9.18359444976689e-33	0.114594905493258	0.169	0.087	2.56378406254142e-28	0	Gpat4
Nckap5l	9.96170386547161e-33	0.124786612107984	0.17	0.088	2.78100886812371e-28	0	Nckap5l
Nrf1	1.04480086566018e-32	0.11907628964418	0.461	0.298	2.91677057666352e-28	0	Nrf1
Gstz1	1.05608362577553e-32	0.133039102004497	0.129	0.061	2.94826865807754e-28	0	Gstz1
Ptma	1.05939312359275e-32	0.117703985773743	0.275	0.163	2.95750778313389e-28	0	Ptma
Clcn5	1.06973884543785e-32	0.14320753737072	0.201	0.11	2.98638993480883e-28	0	Clcn5
Gnaq	1.19722730515302e-32	0.197256775759238	0.749	0.561	3.34229946779568e-28	0	Gnaq
Hmgn1	1.24726001079473e-32	0.12001337289472	0.129	0.061	3.48197577213566e-28	0	Hmgn1
Zdhhc20	1.31165140049932e-32	0.10943021245168	0.327	0.2	3.66173721477396e-28	0	Zdhhc20
Clta	1.33203431449701e-32	0.146372611862791	0.126	0.059	3.71864019578131e-28	0	Clta
Mertk	1.34287343568666e-32	0.12603892722415	0.274	0.162	3.74889977040644e-28	0	Mertk
Gabre	1.62050941761166e-32	0.141139419722243	0.129	0.061	4.52397614114647e-28	0	Gabre
Mrtfa	1.75258941279072e-32	0.161597904989649	0.573	0.392	4.89270386368785e-28	0	Mrtfa
Csnk1g3	1.92926148663507e-32	0.108867593020568	0.325	0.2	5.38591929223914e-28	0	Csnk1g3
Mphosph9	1.94092000984256e-32	0.122237562885718	0.131	0.062	5.41846639147748e-28	0	Mphosph9
Rock2	1.9657546073725e-32	0.191056233961712	0.708	0.517	5.48779713740182e-28	0	Rock2
Rftn2	2.24800368730603e-32	0.134372117049638	0.142	0.07	6.27575189385226e-28	0	Rftn2
Tsc22d2	2.36006505986386e-32	0.12040623510226	0.369	0.233	6.58859362762193e-28	0	Tsc22d2
Slc9a1	2.75733887160541e-32	0.104791128810468	0.309	0.189	7.69766292786082e-28	0	Slc9a1
Cspp1	2.94837432389072e-32	0.11017134020546	0.444	0.285	8.23097660000573e-28	0	Cspp1
Erf	2.99678400297593e-32	0.14182143823192	0.106	0.046	8.36612190110791e-28	0	Erf
Pbx3	3.14856055000274e-32	0.134283651245268	0.428	0.276	8.78983648744264e-28	0	Pbx3
Pcdh19	3.26812490318062e-32	0.172029080374545	0.256	0.152	9.12362429220935e-28	0	Pcdh19
Dock6	3.26987480317259e-32	0.12019191704251	0.351	0.219	9.12850948801692e-28	0	Dock6
Rabgap1	3.2932357996318e-32	0.119283916000716	0.47	0.303	9.19372638183209e-28	0	Rabgap1
Helz	3.74632660091943e-32	0.10342543399942	0.372	0.233	1.04586199717868e-27	0	Helz
Dip2a	3.85785969781953e-32	0.114773809967263	0.238	0.137	1.07699869184028e-27	0	Dip2a
Fer	3.98191615009524e-32	0.158764624239681	0.54	0.364	1.11163153162209e-27	0	Fer
Eri3	4.53690739167429e-32	0.166286744482307	0.585	0.403	1.26656843653371e-27	0	Eri3
Dtd1	4.85267007226848e-32	0.139963252591422	0.147	0.073	1.35471990407519e-27	0	Dtd1
Serf2	5.08027874913587e-32	0.13577344242287	0.138	0.067	1.41826141839626e-27	0	Serf2
BC052040	5.66631266783862e-32	0.131240923418808	0.14	0.069	1.58186450748051e-27	0	BC052040
Snx13	5.77001435288311e-32	0.117365566505173	0.3	0.182	1.61081490689438e-27	0	Snx13
Tmem167	6.46551790710583e-32	0.123791339454294	0.204	0.113	1.80497863412673e-27	0	Tmem167
Hsp90ab1	6.97381083135319e-32	0.107007279706948	0.297	0.179	1.94687876978887e-27	0	Hsp90ab1
Abr	7.41743843432345e-32	0.127104936960984	0.23	0.132	2.07072628771008e-27	0	Abr
Ap3b1	8.39193999639641e-32	0.122347324886412	0.493	0.322	2.34277788879398e-27	0	Ap3b1
Rassf1	8.5765582847278e-32	0.146326778176326	0.167	0.088	2.39431777634746e-27	0	Rassf1
Tulp4	9.26392704087462e-32	0.180566256492058	0.598	0.414	2.58621051200097e-27	0	Tulp4
Tm9sf3	9.58677773460205e-32	0.121767062300213	0.279	0.167	2.67634074016885e-27	0	Tm9sf3
Mbnl1	1.06107833867337e-31	0.325006954958173	0.79	0.624	2.96221239807446e-27	0	Mbnl1
Vps41	1.27197844174015e-31	0.104979862725249	0.298	0.181	3.55098221580598e-27	0	Vps41
Plxna1	1.43488546744629e-31	0.154532080022455	0.115	0.053	4.0057697594698e-27	0	Plxna1
Adamts1	1.57350027240101e-31	0.175295471198115	0.12	0.056	4.39274071046191e-27	0	Adamts1
Rab22a	1.75147146110139e-31	0.112885509071588	0.206	0.115	4.88958287795675e-27	0	Rab22a
Trim35	1.8206432885679e-31	0.13092436878288	0.182	0.099	5.08268986869502e-27	0	Trim35
Pex14	1.96743338062568e-31	0.109332761148551	0.279	0.168	5.49248376869271e-27	0	Pex14
Trim24	2.23009869654766e-31	0.117463840150599	0.269	0.16	6.22576653115211e-27	0	Trim24
Tnks2	2.44598682174768e-31	0.109530516934778	0.461	0.3	6.828461410273e-27	0	Tnks2
Adgrl3	2.50814647233824e-31	0.202058060502576	0.28	0.173	7.00199250682665e-27	0	Adgrl3
Map3k10	2.72099541611735e-31	0.105639773422848	0.133	0.064	7.5962029031748e-27	0	Map3k10
Snapc1	2.74421298401415e-31	0.122566080201395	0.117	0.054	7.66101938747229e-27	0	Snapc1
Sh3tc2	2.75136588143824e-31	0.149573798959321	0.1	0.043	7.68098813121114e-27	0	Sh3tc2
Mmp16	2.83035354839232e-31	0.220716176112335	0.257	0.156	7.90149800104685e-27	0	Mmp16
Spindoc	3.02887743889164e-31	0.102183000445934	0.208	0.116	8.45571714615378e-27	0	Spindoc
Zmym4	3.20932123006552e-31	0.105539386715337	0.428	0.276	8.95946207797391e-27	0	Zmym4
Ak2	3.92463604373609e-31	0.133786485929409	0.114	0.052	1.0956406443298e-26	0	Ak2
Xylt1	4.45669162153994e-31	0.223138424007199	0.469	0.323	1.2441745999853e-26	0	Xylt1
Gtdc1	4.46546109265774e-31	0.108951566350193	0.29	0.176	1.24662277323726e-26	0	Gtdc1
Cd63	4.52047648941882e-31	0.156942419488437	0.115	0.053	1.26198142155105e-26	0	Cd63
Anapc1	4.52473746994472e-31	0.107859937884311	0.285	0.172	1.26317095948447e-26	0	Anapc1
Rnf121	4.60028460472861e-31	0.107655303049458	0.129	0.062	1.28426145310209e-26	0	Rnf121
Golgb1	5.15641280027667e-31	0.156508698725436	0.642	0.452	1.43951576145324e-26	0	Golgb1
Golga2	5.29197489177172e-31	0.101653501169737	0.233	0.134	1.47736063053591e-26	0	Golga2
Taf1d	5.36679305710069e-31	0.107000790909386	0.241	0.14	1.4982476177508e-26	0	Taf1d
Cpt1c	5.57032881479584e-31	0.119523603339233	0.238	0.138	1.55506869522655e-26	0	Cpt1c
Ube2f	5.68777590755685e-31	0.109210282585533	0.147	0.074	1.58785640011265e-26	0	Ube2f
Khdc4	6.0411225789576e-31	0.101882775865446	0.292	0.177	1.68650019036759e-26	0	Khdc4
Mras	6.06256080606767e-31	0.148864775426136	0.122	0.058	1.69248510022991e-26	0	Mras
Plec	6.07468321108517e-31	0.124750153298342	0.388	0.249	1.69586931203865e-26	0	Plec
Rai1	6.17248716138564e-31	0.133169427566896	0.487	0.322	1.72317324084403e-26	0	Rai1
Golga5	6.24703464853879e-31	0.125443527250565	0.246	0.145	1.74398466283257e-26	0	Golga5
Hnrnpd	6.97371613268919e-31	0.119093391995303	0.245	0.144	1.94685233276284e-26	0	Hnrnpd
Tmem120b	7.03515274770815e-31	0.122805703508214	0.133	0.065	1.96400359257768e-26	0	Tmem120b
Arhgap32	7.64556621761072e-31	0.110351580525097	0.405	0.261	2.13441272097039e-26	0	Arhgap32
Kdelr1	7.99245213080033e-31	0.133482471563892	0.134	0.066	2.23125286135553e-26	0	Kdelr1
Gnas	8.23669232411401e-31	0.126474704010891	0.516	0.346	2.29943739612291e-26	0	Gnas
Uba6	9.1514226949639e-31	0.135193416487504	0.145	0.073	2.55480267375307e-26	0	Uba6
Dleu2	9.58306802256747e-31	0.199883951613826	0.527	0.361	2.67530509986016e-26	0	Dleu2
Psmd14	1.00183120522817e-30	0.116974993342469	0.235	0.137	2.79681217563548e-26	0	Psmd14
Erbin	1.1594388813417e-30	0.134716686331023	0.509	0.343	3.23680552504162e-26	0	Erbin
Iars	1.23817511563809e-30	0.107095521349429	0.176	0.095	3.45661347032685e-26	0	Iars
Mthfd1l	1.35409086014007e-30	0.162885343970096	0.141	0.071	3.78021545425305e-26	0	Mthfd1l
Adar	1.37152800526742e-30	0.112964297486797	0.174	0.093	3.82889473230507e-26	0	Adar
Brwd1	1.4400547498561e-30	0.152560415709874	0.672	0.482	4.02020084517328e-26	0	Brwd1
Tbl1xr1	1.59250972432427e-30	0.114345030631688	0.458	0.301	4.44580939739607e-26	0	Tbl1xr1
Lrrcc1	1.61846841881241e-30	0.107522356128095	0.162	0.084	4.51827828479861e-26	0	Lrrcc1
Zfp26	1.62151494199277e-30	0.119060166189823	0.144	0.073	4.52678326356122e-26	0	Zfp26
Mcts1	1.73442066798633e-30	0.114009911943777	0.16	0.084	4.84198217881744e-26	0	Mcts1
Tm7sf3	1.78656094649071e-30	0.118296145714905	0.127	0.061	4.98754219431812e-26	0	Tm7sf3
Rbfox2	1.95357234182403e-30	0.187009289136262	0.809	0.623	5.45378790667016e-26	0	Rbfox2
Ogn	2.0135800216806e-30	0.133017964917201	0.202	0.114	5.62131134652574e-26	0	Ogn
Rgs3	2.51358679691569e-30	0.147976790505527	0.158	0.083	7.01718026094952e-26	0	Rgs3
Rnf145	2.66613314789053e-30	0.115803678744114	0.195	0.108	7.44304390896598e-26	0	Rnf145
2210408I21Rik	2.67799066876797e-30	0.121931541470381	0.386	0.251	7.47614654999954e-26	0	2210408I21Rik
Ascc3	3.09078235753809e-30	0.123239014187723	0.458	0.302	8.62853710753909e-26	0	Ascc3
Fam98a	4.13269578600291e-30	0.122530770981105	0.106	0.048	1.15372468257843e-25	0	Fam98a
Pkp4	4.82937153280075e-30	0.113758275279337	0.314	0.195	1.34821565081199e-25	0	Pkp4
Bcar1	4.88549877306366e-30	0.120761402142375	0.131	0.064	1.36388469247618e-25	0	Bcar1
Hnrnpa2b1	4.94440321144139e-30	0.120046556448889	0.63	0.435	1.38032904453809e-25	0	Hnrnpa2b1
L3mbtl3	5.72376479417328e-30	0.126020007823825	0.29	0.179	1.59790341758935e-25	0	L3mbtl3
Psmd4	6.03582591543413e-30	0.133526684307639	0.176	0.096	1.68502152081175e-25	0	Psmd4
Hipk2	6.56900886136129e-30	0.107769760363011	0.265	0.16	1.83387020382623e-25	0	Hipk2
Senp6	7.34230383590576e-30	0.103908898844739	0.461	0.301	2.04975096186981e-25	0	Senp6
Alg9	7.71370073572894e-30	0.11861842220865	0.114	0.053	2.15343383439345e-25	0	Alg9
Vegfc	7.97571224890928e-30	0.132482027406783	0.279	0.169	2.226579588528e-25	0	Vegfc
2600014E21Rik	9.57073423545082e-30	0.173141055834129	0.117	0.055	2.67186187651081e-25	0	2600014E21Rik
Lrrc41	1.00028064051994e-29	0.109088480631105	0.131	0.065	2.79248346413952e-25	0	Lrrc41
Fam168b	1.07645347658208e-29	0.114266523289767	0.173	0.094	3.00513517057419e-25	0	Fam168b
Tpst2	1.23100830776805e-29	0.114286960070064	0.152	0.079	3.43660589279606e-25	0	Tpst2
Parp11	1.23254567497844e-29	0.133692644942515	0.132	0.066	3.44089776083732e-25	0	Parp11
Dstyk	1.53775908403055e-29	0.100940982834924	0.228	0.133	4.29296203488808e-25	0	Dstyk
Snx8	1.54744230513348e-29	0.142025438644365	0.142	0.073	4.31999468324114e-25	0	Snx8
Clasrp	1.66575719943982e-29	0.101657475482747	0.225	0.131	4.65029437367614e-25	0	Clasrp
Lmna	1.92889455380428e-29	0.135045298507694	0.235	0.139	5.38489492585541e-25	0	Lmna
H3f3b	2.26894044067357e-29	0.125381138562669	0.173	0.094	6.33420102822841e-25	0	H3f3b
Bach1	2.42708550736319e-29	0.11178624408201	0.215	0.124	6.77569461090581e-25	0	Bach1
Elp3	4.1619219604713e-29	0.109722862088573	0.163	0.087	1.16188375370477e-24	0	Elp3
Amfr	4.28116764768109e-29	0.105272877015132	0.182	0.101	1.19517357220313e-24	0	Amfr
Inpp5a	5.05980134723272e-29	0.125929903022367	0.429	0.284	1.41254474210696e-24	0	Inpp5a
Laptm4a	5.30018454822693e-29	0.100707407589265	0.214	0.123	1.47965252032851e-24	0	Laptm4a
Cul7	5.42218564275961e-29	0.115372721863137	0.172	0.094	1.5137115658892e-24	0	Cul7
Tet3	5.89511199217617e-29	0.109411501809924	0.424	0.281	1.64573841485582e-24	0	Tet3
Mapk1ip1l	6.4748553493178e-29	0.106149166654552	0.197	0.112	1.80758536786905e-24	0	Mapk1ip1l
Chd4	8.66027521456159e-29	0.115952831085314	0.491	0.328	2.41768903164916e-24	0	Chd4
Meox1	8.83043823895035e-29	0.191926243696564	0.144	0.076	2.46519344316777e-24	0	Meox1
Ubash3b	1.04998053041252e-28	0.136011192674525	0.197	0.112	2.93123064675263e-24	0	Ubash3b
Lmf1	1.11831925682995e-28	0.107805958987036	0.127	0.062	3.12201186929218e-24	0	Lmf1
Edc3	1.14170466977248e-28	0.104678574307862	0.121	0.059	3.18729692660382e-24	0	Edc3
Prkab2	1.16364571594556e-28	0.109509467088459	0.144	0.074	3.24854974520522e-24	0	Prkab2
D5Ertd579e	1.340977090973e-28	0.115309995098841	0.428	0.283	3.74360574486933e-24	0	D5Ertd579e
Vav2	1.51139827674053e-28	0.122624050091889	0.261	0.159	4.21937056917654e-24	0	Vav2
Mcph1	1.61622750908599e-28	0.120976180851114	0.207	0.119	4.51202233711537e-24	0	Mcph1
Kpnb1	1.79888566915597e-28	0.125306495035316	0.121	0.059	5.02194912258273e-24	0	Kpnb1
Tdrd3	2.02306678767837e-28	0.101201948053935	0.488	0.326	5.64779555116169e-24	0	Tdrd3
Sar1a	2.69903191609743e-28	0.126607926806436	0.154	0.082	7.53488740016918e-24	0	Sar1a
Pdgfd	2.72588727613454e-28	0.166405699841925	0.429	0.289	7.60985950878479e-24	0	Pdgfd
E130308A19Rik	2.82648788887114e-28	0.106660242568268	0.149	0.078	7.89070623936156e-24	0	E130308A19Rik
Rab21	2.85472819488522e-28	0.123790322228447	0.197	0.113	7.96954470166107e-24	0	Rab21
Slc17a9	2.89440721999134e-28	0.14033770951353	0.131	0.066	8.08031663604984e-24	0	Slc17a9
Esyt2	3.06944018296489e-28	0.153170767566599	0.574	0.399	8.56895615878309e-24	0	Esyt2
Mef2c	3.5361543293807e-28	0.11867119538743	0.379	0.245	9.8718820413321e-24	0	Mef2c
Ap1s1	3.82703717154197e-28	0.12026683861543	0.101	0.046	1.06839396717937e-23	0	Ap1s1
Sncaip	4.36006873100279e-28	0.116828137104579	0.129	0.064	1.21720038763405e-23	0	Sncaip
Fto	4.67688536624457e-28	0.162136759215021	0.771	0.578	1.3056460876945e-23	0	Fto
Ppic	5.2619934876059e-28	0.122150011194095	0.142	0.074	1.46899072193494e-23	0	Ppic
Dock7	5.95809705681816e-28	0.118217215917631	0.518	0.351	1.66332195535193e-23	0	Dock7
Pld2	6.23240513138984e-28	0.11019868322791	0.121	0.059	1.7399005405301e-23	0	Pld2
Slx4ip	8.08381200587092e-28	0.110944897218507	0.126	0.063	2.25675779767898e-23	0	Slx4ip
Zfp362	8.09547510739208e-28	0.10814480189577	0.123	0.06	2.26001378573065e-23	0	Zfp362
Slc38a10	8.93910768207536e-28	0.10983732412653	0.183	0.103	2.49553069160498e-23	0	Slc38a10
Dcaf5	1.12815964478938e-27	0.106754646363118	0.288	0.18	3.1494832803585e-23	0	Dcaf5
Srp68	1.46223833706285e-27	0.108886141382577	0.135	0.069	4.08213076557837e-23	0	Srp68
Gabpb1	1.4956195138621e-27	0.106973033780631	0.144	0.075	4.17532099684882e-23	0	Gabpb1
Kank1	1.69487503487427e-27	0.103623684832267	0.175	0.097	4.73158263485849e-23	0	Kank1
Swi5	1.82470569277642e-27	0.117577882508821	0.104	0.048	5.09403088252392e-23	0	Swi5
Eef1g	1.83419097748925e-27	0.113901643852094	0.134	0.069	5.12051095185674e-23	0	Eef1g
Myo9b	2.41007039510813e-27	0.102857977253347	0.505	0.34	6.72819352202335e-23	0	Myo9b
Paip1	2.4720456838204e-27	0.104571182117366	0.159	0.087	6.90120993552141e-23	0	Paip1
Sfmbt1	2.50497956731569e-27	0.112690899876157	0.199	0.115	6.99315145807522e-23	0	Sfmbt1
Hmgn3	2.77531086671558e-27	0.142637603944368	0.121	0.06	7.74783534660988e-23	0	Hmgn3
Zdhhc18	2.78823730103589e-27	0.109387839105038	0.141	0.073	7.78392207330188e-23	0	Zdhhc18
Arhgap39	3.22539106140174e-27	0.112442956315393	0.15	0.08	9.00432422611523e-23	0	Arhgap39
Rps8	3.67297670080853e-27	0.111993685037557	0.15	0.08	1.02538490556472e-22	0	Rps8
Adgra3	4.74133364816142e-27	0.100920216695593	0.156	0.085	1.32363811455722e-22	0	Adgra3
Npas2	6.97817269517319e-27	0.120689912273541	0.194	0.112	1.9480964713115e-22	0	Npas2
Nme7	7.07923646121507e-27	0.106901933425291	0.144	0.076	1.97631044287741e-22	0	Nme7
Atn1	7.69017066192351e-27	0.112104594414878	0.192	0.11	2.14686494368919e-22	0	Atn1
Mllt3	8.89024638024968e-27	0.138937711550464	0.483	0.331	2.4818900819743e-22	0	Mllt3
Dvl3	9.33428170608933e-27	0.107779471644874	0.143	0.075	2.60585142388896e-22	0	Dvl3
Tpp2	1.11048650039909e-26	0.102491840133957	0.311	0.198	3.10014516316415e-22	0	Tpp2
Klf6	1.33824954483466e-26	0.101046643133456	0.151	0.081	3.73599125431491e-22	0	Klf6
Cope	1.51859965659365e-26	0.121745332879184	0.129	0.067	4.2394746613125e-22	0	Cope
Pprc1	1.6563301620608e-26	0.109828508416995	0.154	0.083	4.62397691342513e-22	0	Pprc1
Tdrd7	1.93460816411367e-26	0.104929679123313	0.172	0.097	5.40084561175615e-22	0	Tdrd7
Cntln	2.13364762130495e-26	0.100154258215446	0.333	0.214	5.95650406439703e-22	0	Cntln
Mcu	2.89044932201524e-26	0.109871431690924	0.503	0.347	8.06926737226995e-22	0	Mcu
Pcdhga12	3.0603070504623e-26	0.121166558955643	0.108	0.052	8.54345919277561e-22	0	Pcdhga12
Hspa5	3.08648220114252e-26	0.112834753213871	0.153	0.083	8.61653236092956e-22	0	Hspa5
Nras	3.24897499555771e-26	0.112202049507814	0.16	0.088	9.07016349509845e-22	0	Nras
Med23	3.77696499312457e-26	0.105051181851293	0.146	0.079	1.05441531713059e-21	0	Med23
Zfp277	4.47351905065021e-26	0.10691275422178	0.188	0.109	1.24887231337002e-21	0	Zfp277
Wwtr1	4.84581804192177e-26	0.167891626070795	0.555	0.395	1.3528070227633e-21	0	Wwtr1
Tmem123	6.3123562310295e-26	0.104355387333892	0.103	0.049	1.76222048901651e-21	0	Tmem123
Aff2	6.74767883769146e-26	0.141980057572924	0.142	0.077	1.88374950111833e-21	0	Aff2
Nktr	7.01635228081966e-26	0.141119292740755	0.75	0.568	1.95875506623643e-21	0	Nktr
Gab1	7.5263374704112e-26	0.123083422075342	0.587	0.416	2.1011276316147e-21	0	Gab1
Diaph3	7.87578442743146e-26	0.161379860253029	0.135	0.072	2.19868273860604e-21	0	Diaph3
Rnf4	8.28193262631935e-26	0.102559310691352	0.123	0.063	2.31206713128957e-21	0	Rnf4
Aff4	8.88250623865932e-26	0.121469075811392	0.573	0.401	2.47972926664652e-21	0	Aff4
Nr6a1os	9.37367023850261e-26	0.163465017951614	0.11	0.055	2.61684752048277e-21	0	Nr6a1os
Ggcx	1.00059907787159e-25	0.106408708652983	0.13	0.068	2.79337244569412e-21	0	Ggcx
Nucb2	1.19556465459109e-25	0.107163047149776	0.102	0.048	3.33765784622196e-21	0	Nucb2
App	1.2782560759613e-25	0.12560085015658	0.711	0.526	3.56850748726117e-21	0	App
Tns1	1.36833992509743e-25	0.205847990935651	0.802	0.647	3.81999456889448e-21	0	Tns1
Tesk2	1.59632578888526e-25	0.118779203639527	0.11	0.054	4.45646270483098e-21	0	Tesk2
Il4ra	1.705862850846e-25	0.118222258479508	0.141	0.076	4.76225732070678e-21	0	Il4ra
Slc3a2	1.85798007859792e-25	0.103733183762248	0.102	0.048	5.1869229854218e-21	0	Slc3a2
Bax	2.11325061329704e-25	0.107265275484535	0.104	0.05	5.89956173714134e-21	0	Bax
Ctss	2.58345477418514e-25	0.115055319299629	0.119	0.061	7.21223069309265e-21	0	Ctss
Il6st	2.74787670099171e-25	0.103448383948071	0.428	0.288	7.67124738615857e-21	0	Il6st
Lrp12	3.20706863564842e-25	0.10252545498653	0.128	0.066	8.95317351013968e-21	0	Lrp12
Cilp	3.25179953737474e-25	0.31596467888543	0.158	0.091	9.07804876848905e-21	0	Cilp
Cchcr1	3.60313524060449e-25	0.107798165720059	0.102	0.049	1.00588726511956e-20	0	Cchcr1
Dlg1	3.6385357635308e-25	0.124763107835022	0.622	0.439	1.01577002910489e-20	0	Dlg1
Gm49336	4.30475931776035e-25	0.107212132970508	0.148	0.081	1.20175965873916e-20	0	Gm49336
Sugct	5.64296795119961e-25	0.12337332010641	0.142	0.077	1.5753473629364e-20	0	Sugct
Rps9	6.98284944596424e-25	0.105354022575899	0.126	0.066	1.94940207982984e-20	0	Rps9
Cyb5b	7.59578554303023e-25	0.103183889189677	0.16	0.09	2.12051545004775e-20	0	Cyb5b
Zfp507	9.28353915249285e-25	0.105338159964822	0.117	0.059	2.59168562520143e-20	0	Zfp507
Tmbim6	9.31478070681642e-25	0.101241642966313	0.189	0.111	2.60040732992194e-20	0	Tmbim6
Syngap1	1.08462844148307e-24	0.103096240633102	0.111	0.056	3.02795722008828e-20	0	Syngap1
Ola1	1.11541397080535e-24	0.10096622376484	0.145	0.079	3.11390118229729e-20	0	Ola1
Itga1	1.42835464499076e-24	0.11532600760166	0.315	0.207	3.98753766242069e-20	0	Itga1
Sh3bgrl	1.57854697700708e-24	0.106812504065778	0.323	0.213	4.40682959571067e-20	0	Sh3bgrl
Rpl10a	1.77368429866162e-24	0.10278573755525	0.127	0.067	4.95159445657365e-20	0	Rpl10a
Tpm1	1.80703700112992e-24	0.137092829167399	0.554	0.389	5.04470519605439e-20	0	Tpm1
Vav3	2.56641391437593e-24	0.164180070967252	0.513	0.366	7.16465772476328e-20	0	Vav3
Large1	3.12208697373952e-24	0.179741899469064	0.834	0.68	8.71593020458862e-20	0	Large1
Samd4	1.10055182789104e-23	0.18035399182012	0.827	0.676	3.07241053792341e-19	0	Samd4
Setd5	1.20313604049473e-23	0.124178557387022	0.659	0.476	3.35879488424914e-19	0	Setd5
Nsun2	1.26877907884285e-23	0.127723297355852	0.155	0.089	3.54205055440558e-19	0	Nsun2
Ddx17	1.39312117223065e-23	0.136074410392827	0.846	0.688	3.88917637651631e-19	0	Ddx17
Tenm3	2.22284152010783e-23	0.161115901576259	0.847	0.7	6.20550667168504e-19	0	Tenm3
Mpp6	2.70937296134492e-23	0.174520093160067	0.312	0.209	7.56375649618662e-19	0	Mpp6
Plxna2	3.21168351406994e-23	0.113861474785779	0.366	0.247	8.96605686622906e-19	0	Plxna2
Ap1s2	3.58931565988662e-23	0.110461021237406	0.137	0.076	1.00202925277055e-18	0	Ap1s2
Gm47283	3.87655571930395e-23	0.110424678640056	0.437	0.301	1.08221806015808e-18	0	Gm47283
Lhfp	4.04230966228999e-23	0.174192125521256	0.949	0.854	1.1284915884215e-18	0	Lhfp
Itpr2	4.21751788851786e-23	0.126860565361622	0.605	0.434	1.17740446893753e-18	0	Itpr2
Sdc3	4.82208616684285e-23	0.106073722122361	0.115	0.061	1.34618179519752e-18	0	Sdc3
Rnmt	6.21029613556498e-23	0.120027143984593	0.146	0.083	1.73372837216568e-18	0	Rnmt
Kctd10	6.31434828536996e-23	0.101255858345816	0.109	0.056	1.76277661082673e-18	0	Kctd10
Clptm1l	7.26436372192612e-23	0.104125660210128	0.107	0.054	2.02799242025011e-18	0	Clptm1l
Stard13	8.96865456865392e-23	0.122073044991007	0.498	0.351	2.50377929593112e-18	0	Stard13
Col15a1	9.96703905407302e-23	0.206265116677152	0.39	0.278	2.78249829272556e-18	0	Col15a1
Ubr5	1.00587444421669e-22	0.13814607356723	0.726	0.549	2.80809968591975e-18	0	Ubr5
Zfpm2	1.03059404827346e-22	0.169013687698587	0.935	0.838	2.87710940456501e-18	0	Zfpm2
Bahcc1	1.15629170804515e-22	0.117128954194692	0.113	0.059	3.22801956134965e-18	0	Bahcc1
4921524J17Rik	1.29719816954265e-22	0.104786824839254	0.1	0.05	3.62138812991222e-18	0	4921524J17Rik
Gm17276	1.4530784486285e-22	0.14039801814272	0.156	0.09	4.05655910503619e-18	0	Gm17276
Fgf7	1.86612267815767e-22	0.106523770035119	0.1	0.05	5.20965468061277e-18	0	Fgf7
Cmya5	1.90768464341928e-22	0.122518254073765	0.324	0.217	5.32568321903361e-18	0	Cmya5
Itsn1	3.42437993903196e-22	0.168403114249392	0.667	0.501	9.55984147579552e-18	0	Itsn1
Laptm4b	3.45252430352563e-22	0.106366602876455	0.134	0.074	9.63841209815251e-18	0	Laptm4b
Fam192a	3.70820382329494e-22	0.112556194708701	0.102	0.052	1.03521926134925e-17	0	Fam192a
Atg16l2	4.7274085627634e-22	0.101777852159941	0.165	0.097	1.31975064846666e-17	0	Atg16l2
Clic1	6.03502403656189e-22	0.113247300812117	0.105	0.054	1.68479766028698e-17	0	Clic1
Dnmt1	2.73440293576414e-21	0.106071022650278	0.107	0.056	7.63363267577274e-17	0	Dnmt1
Zfand3	1.08480855183412e-20	0.132182795885798	0.811	0.639	3.02846003415531e-16	0	Zfand3
Rsrp1	2.01438101601088e-19	0.108567983479956	0.815	0.645	5.62354748239757e-15	0	Rsrp1
Stox2	2.20694469814084e-19	0.110011439099907	0.608	0.448	6.16112751379977e-15	0	Stox2
Bmper	1.27246250347605e-18	0.114390722125569	0.501	0.367	3.55233357095409e-14	0	Bmper
Mgp	6.35649471811608e-17	0.171782007511011	0.415	0.307	1.77454263045647e-12	0	Mgp
Map2	6.61192717109626e-17	0.142173629365754	0.165	0.106	1.84585170835494e-12	0	Map2
Pbx1	2.55972218369599e-16	0.100879948625887	0.9	0.798	7.14597642022411e-12	0	Pbx1
Col4a2	4.48939883661704e-15	0.120008765329616	0.597	0.459	1.25330547321838e-10	0	Col4a2
Gulp1	9.12023460987445e-15	0.138350496123229	0.725	0.576	2.54609589603865e-10	0	Gulp1
Mid1	5.55517145932583e-14	0.133893219251459	0.587	0.455	1.55083721629999e-09	0	Mid1
Zfp521	3.00397428229174e-12	0.107050050178698	0.805	0.668	8.38619500387385e-08	0	Zfp521
Maml2	1.01157490907058e-11	0.101684718701581	0.925	0.828	2.82401367365233e-07	0	Maml2
Prkg1	1.94165590665479e-10	0.155130897243147	0.897	0.81	5.42052079460818e-06	0	Prkg1
Thrb	2.33497195873024e-09	0.148855825008573	0.501	0.406	6.51854121718722e-05	0	Thrb
Abi3bp	1.50108208638328e-05	0.174390068464882	0.487	0.422	0.41905708605562	0	Abi3bp
Hmcn2	0	3.06458858663819	0.536	0.035	0	1	Hmcn2
Tnxb	0	2.79363460265854	0.756	0.098	0	1	Tnxb
Pcsk6	0	2.22382634236135	0.694	0.229	0	1	Pcsk6
C7	0	2.0076093037499	0.307	0.048	0	1	C7
Lvrn	0	1.88231202531593	0.419	0.087	0	1	Lvrn
Abca8a	0	1.85093089358728	0.768	0.315	0	1	Abca8a
Scara5	0	1.80228627004948	0.322	0.019	0	1	Scara5
Lsamp	0	1.79913742354426	0.307	0.052	0	1	Lsamp
Htra3	0	1.74804737677678	0.595	0.172	0	1	Htra3
Prex2	0	1.60173226520534	0.669	0.31	0	1	Prex2
Zbtb16	0	1.57336466368755	0.892	0.521	0	1	Zbtb16
Abca6	0	1.57163574354635	0.36	0.068	0	1	Abca6
Tgfbr3	0	1.55978251884576	0.653	0.293	0	1	Tgfbr3
Xdh	0	1.55586208772764	0.58	0.229	0	1	Xdh
Dpep1	0	1.55563414047236	0.434	0.1	0	1	Dpep1
Plekha6	0	1.49632986287702	0.547	0.185	0	1	Plekha6
Lamc1	0	1.44438823147752	0.801	0.546	0	1	Lamc1
Arhgef3	0	1.3854533669988	0.514	0.202	0	1	Arhgef3
Celf2	0	1.3653811301042	0.977	0.893	0	1	Celf2
Lama2	0	1.31138603846995	0.935	0.784	0	1	Lama2
Scn7a	0	1.27140360561625	0.606	0.294	0	1	Scn7a
Rora	0	1.24293097091269	0.985	0.937	0	1	Rora
Kcnt2	0	1.2237342526055	0.767	0.56	0	1	Kcnt2
Ryr2	0	0.931640337400811	0.955	0.803	0	1	Ryr2
Lncpint	0	0.895365461559414	0.871	0.732	0	1	Lncpint
Ttn	0	0.870855205952248	0.956	0.83	0	1	Ttn
Camk1d	0	0.662044149977403	0.999	0.998	0	1	Camk1d
Arhgap24	3.06056632245535e-307	1.1671564534056	0.831	0.701	8.54418300239859e-303	1	Arhgap24
Dcn	9.18628670522667e-304	1.40567737999578	0.615	0.345	2.56453565949813e-299	1	Dcn
Abca8b	9.51818962597916e-283	1.41834516756918	0.398	0.123	2.6571929978846e-278	1	Abca8b
Malat1	3.44550244380468e-278	0.284874903540731	1	1	9.61880917236953e-274	1	Malat1
Adap2	4.96560843392743e-278	1.37968380421977	0.358	0.097	1.38624890649952e-273	1	Adap2
Myh6	9.9575553882213e-276	0.987983296049402	0.791	0.532	2.77985073772974e-271	1	Myh6
Slc43a3	3.82552525348401e-273	1.21202406086805	0.56	0.269	1.06797188501513e-268	1	Slc43a3
Zeb1	5.38004345604507e-270	0.842125309586752	0.885	0.825	1.5019467316241e-265	1	Zeb1
Dmd	1.02092549878459e-262	0.766809984439277	0.964	0.883	2.85011771495694e-258	1	Dmd
Ltbp1	1.45078050304831e-261	1.30021936273958	0.503	0.229	4.05014393035996e-257	1	Ltbp1
Zbtb20	3.55841033387108e-261	0.533710639667395	0.983	0.973	9.9340141290679e-257	1	Zbtb20
Ifi205	1.29575286031764e-258	1.10878497650168	0.22	0.026	3.61735326014875e-254	1	Ifi205
D630003M21Rik	2.56251766227374e-254	1.15600306348019	0.249	0.04	7.1537805577696e-250	1	D630003M21Rik
Atp1a2	9.46932614997361e-252	1.333963139602	0.439	0.167	2.64355178128813e-247	1	Atp1a2
Ablim1	4.55099927041839e-241	0.956849828698449	0.759	0.551	1.2705024663227e-236	1	Ablim1
Slco2b1	1.58474955833537e-238	1.09359192504727	0.211	0.026	4.42414534200486e-234	1	Slco2b1
Ggt5	4.95914466230856e-234	1.06659977295231	0.203	0.024	1.38444441537668e-229	1	Ggt5
Cyp27a1	1.26613085739536e-216	1.10153334757124	0.28	0.069	3.53465751459064e-212	1	Cyp27a1
Pi16	8.34393458487632e-215	1.49953465304151	0.369	0.132	2.32937621805992e-210	1	Pi16
Tshz2	9.67143484953005e-206	1.06728722059806	0.607	0.379	2.69997446694331e-201	1	Tshz2
Col4a4	6.28369018005661e-203	1.05393146723655	0.228	0.045	1.7542177875664e-198	1	Col4a4
Pdzd2	2.32957511190259e-201	1.06911529509743	0.581	0.347	6.50347483989846e-197	1	Pdzd2
Ppl	6.40337703090509e-194	0.875026713319665	0.134	0.006	1.78763076571777e-189	1	Ppl
Ifi207	2.03765631876941e-192	1.10190933996829	0.282	0.082	5.68852514510858e-188	1	Ifi207
Ebf2	9.6547520004311e-191	0.853637754068631	0.757	0.603	2.69531711596035e-186	1	Ebf2
Gsn	7.73607720346949e-190	1.18183835697251	0.537	0.324	2.15968067289258e-185	1	Gsn
Man1a	1.18688380323848e-186	1.09590195334852	0.49	0.266	3.31342351350087e-182	1	Man1a
Gsta3	1.30126241343314e-185	0.790886123592544	0.145	0.012	3.63273427958131e-181	1	Gsta3
Hsd11b1	5.55522012522782e-181	0.926337764482406	0.14	0.011	1.55085080235985e-176	1	Hsd11b1
Axl	5.14128734276512e-179	1.06446340876549	0.51	0.297	1.43529318747974e-174	1	Axl
Gfra1	1.50467462903843e-177	1.26906760166571	0.249	0.066	4.20060016188658e-173	1	Gfra1
Tnik	5.8062583285976e-175	1.03403074996175	0.508	0.284	1.62093313759459e-170	1	Tnik
Cmklr1	1.98505005960415e-173	1.089640952103	0.362	0.151	5.54166425139689e-169	1	Cmklr1
Atrnl1	1.08819308598939e-169	0.763726335451445	0.768	0.664	3.03790863815657e-165	1	Atrnl1
Pla1a	1.75169370526282e-166	0.8125607187446	0.17	0.027	4.89020331698221e-162	1	Pla1a
Colgalt2	7.35581883291118e-166	0.912244046534532	0.204	0.044	2.05352394358382e-161	1	Colgalt2
Ank2	3.15699650625697e-165	0.701401065813873	0.794	0.683	8.81338714651758e-161	1	Ank2
Sptbn1	4.72633445126883e-165	0.508167248813467	0.924	0.9	1.31945078876072e-160	1	Sptbn1
Acss3	3.27501160553417e-158	0.844970851299772	0.158	0.024	9.14284989916974e-154	1	Acss3
Gab2	1.27761953934189e-156	0.570998336167314	0.892	0.856	3.56673046798074e-152	1	Gab2
Stxbp6	5.2907412599832e-155	0.970753325499975	0.23	0.064	1.47701623754951e-150	1	Stxbp6
Uap1	1.97046862100062e-149	1.27067505008013	0.326	0.14	5.50095724924744e-145	1	Uap1
Gm34567	3.16967668213552e-146	0.693165747278484	0.126	0.013	8.84878639351774e-142	1	Gm34567
Phldb1	6.67864453957137e-143	0.902095594358332	0.505	0.312	1.86447719611214e-138	1	Phldb1
Cmss1	1.64374499938964e-140	0.394968195431522	0.998	0.998	4.58884291479606e-136	1	Cmss1
Rhoj	9.40733432596534e-140	0.85213614287647	0.66	0.515	2.62624552377974e-135	1	Rhoj
Smoc2	4.92625041671196e-139	0.923940864005054	0.444	0.244	1.37526132883348e-134	1	Smoc2
Add3	6.74585576285618e-139	0.91626332610122	0.47	0.271	1.88324055331656e-134	1	Add3
Cfh	1.11711014684271e-138	0.920590723243344	0.643	0.483	3.1186363969408e-134	1	Cfh
Sorbs1	2.93989871931499e-138	0.680254214757014	0.785	0.644	8.20731525471165e-134	1	Sorbs1
Grm1	3.25370198036172e-138	0.84489762629103	0.488	0.278	9.08335981857582e-134	1	Grm1
Kcnn3	9.37262365623775e-138	0.826335532544607	0.144	0.023	2.61655534611189e-133	1	Kcnn3
Spon1	1.22531498088615e-134	1.00888943167227	0.483	0.284	3.42071183213987e-130	1	Spon1
Col5a3	4.67566023731602e-134	0.97766472121875	0.318	0.136	1.30530406845151e-129	1	Col5a3
Adamts5	1.8068762502614e-131	1.07418144004078	0.389	0.203	5.04425642785474e-127	1	Adamts5
Ms4a4d	3.38126716095984e-129	0.751741281179016	0.184	0.047	9.43948353325159e-125	1	Ms4a4d
Myrip	1.300862871049e-128	0.751714521102743	0.129	0.019	3.63161887710749e-124	1	Myrip
Slco3a1	1.78060619909583e-127	0.926837055776806	0.518	0.345	4.97091832601582e-123	1	Slco3a1
Fam49a	1.60148703061596e-126	0.912995709917477	0.269	0.105	4.47087134337057e-122	1	Fam49a
Gphn	2.25955518330518e-125	0.467741268024753	0.917	0.902	6.30800020523308e-121	1	Gphn
Pid1	1.03142783011842e-124	0.741704832725191	0.678	0.547	2.8794370733416e-120	1	Pid1
Pde9a	1.50289613609347e-124	0.669567753281835	0.147	0.028	4.19563514313213e-120	1	Pde9a
Agmo	2.20339782907793e-124	0.901607539342404	0.443	0.256	6.15122571943685e-120	1	Agmo
Arhgap6	8.31007796354616e-122	0.964090943657168	0.474	0.302	2.31992446508318e-117	1	Arhgap6
Kcnk2	2.46614975800496e-121	0.837535146802427	0.155	0.034	6.88475027942245e-117	1	Kcnk2
Col6a6	4.8043241579774e-120	0.715272058247675	0.117	0.016	1.34122317518255e-115	1	Col6a6
Nova1	2.74316935842104e-117	0.657782186482823	0.15	0.033	7.65810589790402e-113	1	Nova1
Rbm20	2.03044981851175e-115	0.735629685258491	0.625	0.453	5.66840675833926e-111	1	Rbm20
Abca9	3.33538354443135e-115	0.855112508582779	0.306	0.139	9.311390240989e-111	1	Abca9
Vit	1.25761259090027e-114	0.757929838661153	0.123	0.021	3.51087707001629e-110	1	Vit
Pgf	3.86964664683214e-113	0.622769603635411	0.101	0.012	1.08028925439613e-108	1	Pgf
Filip1	8.76417565586728e-113	0.810099088196898	0.372	0.192	2.44669491784847e-108	1	Filip1
Galnt15	2.23343894583748e-111	0.654157940570993	0.122	0.021	6.23509150509449e-107	1	Galnt15
Sulf1	3.65379086090328e-109	0.66505726093419	0.623	0.475	1.02002879463837e-104	1	Sulf1
Gas7	1.4075960848292e-108	0.879612977166879	0.346	0.174	3.92958599001768e-104	1	Gas7
Atp2a2	5.29019747553155e-108	0.633617445412554	0.707	0.584	1.47686442924414e-103	1	Atp2a2
Hivep2	1.02096789451607e-107	0.621362395501923	0.742	0.646	2.85023607112052e-103	1	Hivep2
Spta1	1.70998010142866e-107	0.725100112613625	0.124	0.023	4.77375144915838e-103	1	Spta1
Ahnak	2.08863015127107e-106	0.605164838423971	0.747	0.651	5.83082879330345e-102	1	Ahnak
Ptges	2.55963847957993e-106	0.653950641587273	0.121	0.022	7.1457427434433e-102	1	Ptges
Rgs7	5.43484959947894e-106	0.770560801535093	0.109	0.017	1.51724696268654e-101	1	Rgs7
Fmo2	6.34096345998751e-104	0.864512012893095	0.349	0.179	1.77020676912471e-99	1	Fmo2
Selenbp1	7.47602519156009e-104	0.693417560098255	0.157	0.042	2.08708195272783e-99	1	Selenbp1
Cdk8	6.633204196631e-103	0.368864230354627	0.971	0.964	1.85179161557348e-98	1	Cdk8
Heg1	1.01396567856901e-102	0.529464933058216	0.818	0.745	2.83068798486109e-98	1	Heg1
Lars2	1.24698023888631e-102	0.465863793330538	0.88	0.852	3.48119473289891e-98	1	Lars2
Eda	1.70055620151595e-102	0.847046481219073	0.499	0.337	4.74744274777209e-98	1	Eda
Ar	5.00448725879046e-102	0.852620442985726	0.274	0.124	1.39710270803653e-97	1	Ar
Fhod3	8.01978534048164e-101	0.691838768775427	0.584	0.414	2.23888347350226e-96	1	Fhod3
Fhl2	8.3337743475737e-101	0.556494802513615	0.837	0.754	2.32653978461215e-96	1	Fhl2
Lims2	3.08929824517648e-100	0.750694248130815	0.237	0.096	8.62439391105917e-96	1	Lims2
Hlf	9.69015121125795e-100	0.687327285861925	0.136	0.032	2.70519951364688e-95	1	Hlf
2210408F21Rik	2.48643419251901e-98	0.769854367002356	0.45	0.289	6.94137833525532e-94	1	2210408F21Rik
Col4a3	6.27580430725827e-98	0.725536723519836	0.134	0.032	1.75201628845729e-93	1	Col4a3
Cdh19	2.95357559050239e-97	0.837474277811824	0.244	0.105	8.24549697600551e-93	1	Cdh19
C1qtnf7	8.46900214668575e-97	0.691405787397801	0.592	0.443	2.36429132929026e-92	1	C1qtnf7
AY036118	1.48495968298169e-96	0.409697480831673	0.929	0.905	4.14556194697999e-92	1	AY036118
Gm31251	1.6252524826394e-95	0.745864104789531	0.301	0.144	4.53721735578441e-91	1	Gm31251
Gfpt2	2.34434659068119e-95	1.13422713728633	0.377	0.227	6.54471237720468e-91	1	Gfpt2
Irak3	3.44065416271944e-94	0.722469099301293	0.246	0.106	9.60527422606386e-90	1	Irak3
Ssh2	3.72469309047398e-94	0.656933142559489	0.659	0.563	1.03982257006762e-89	1	Ssh2
Akap12	7.56480786668568e-94	0.813594805181685	0.282	0.137	2.11186741214264e-89	1	Akap12
Negr1	2.00423382017021e-92	0.789406329857289	0.401	0.235	5.59521955576918e-88	1	Negr1
Il6ra	9.55142958749358e-92	0.72834088420173	0.221	0.089	2.66647259794058e-87	1	Il6ra
Fgf13	1.22783726194815e-91	0.682233403963347	0.631	0.492	3.42775328418065e-87	1	Fgf13
Pde4d	2.21171803041792e-90	0.416323401906663	0.943	0.91	6.1744532255177e-86	1	Pde4d
Apbb1ip	3.8851138713157e-90	0.757148827212965	0.349	0.198	1.0846072394552e-85	1	Apbb1ip
Cpq	8.5655431122463e-88	0.69864909586927	0.604	0.494	2.3912426706458e-83	1	Cpq
Thsd7a	9.50006309825939e-88	0.596557983633459	0.731	0.643	2.65213261514107e-83	1	Thsd7a
Grik2	1.03677641520696e-87	0.733025139851651	0.154	0.048	2.89436871833326e-83	1	Grik2
Ston2	1.30027759264924e-87	0.768917827943069	0.232	0.1	3.62998495539889e-83	1	Ston2
Slc1a5	2.83949070089948e-86	0.753123151377464	0.482	0.34	7.92700618970109e-82	1	Slc1a5
Fyn	5.08542412733164e-85	0.714586331853937	0.485	0.347	1.41969785362717e-80	1	Fyn
Ddr2	2.01420973888139e-84	0.754901783706175	0.488	0.358	5.62306932803518e-80	1	Ddr2
Pdgfra	3.10109582493667e-84	0.716433915466102	0.422	0.274	8.65732921447571e-80	1	Pdgfra
Prkn	1.90178765854282e-83	0.693302165776723	0.531	0.395	5.30922060635398e-79	1	Prkn
Nid1	2.47400677058787e-83	0.721096262159019	0.344	0.198	6.90668470145015e-79	1	Nid1
Aox1	3.24787966518654e-83	0.686409708300346	0.197	0.078	9.06710566130128e-79	1	Aox1
D830005E20Rik	7.57723303181353e-83	0.726945456262268	0.432	0.278	2.11533614549138e-78	1	D830005E20Rik
Sema5a	2.72388273179409e-82	0.765802221383816	0.254	0.121	7.60426342234956e-78	1	Sema5a
Tacc1	4.87781613714747e-82	0.739261289915644	0.543	0.424	1.36173993100746e-77	1	Tacc1
Ctnna3	2.49279677874867e-81	0.611870959693836	0.668	0.543	6.95914076723266e-77	1	Ctnna3
Eya2	5.77788745459393e-81	0.701610734166987	0.398	0.245	1.61301284069899e-76	1	Eya2
Creb5	7.50634150091544e-81	0.745828662217232	0.526	0.396	2.09554535681056e-76	1	Creb5
Tnfaip2	3.78933997480641e-79	0.751502513954034	0.24	0.113	1.05787004076671e-74	1	Tnfaip2
Podn	5.1082727688443e-79	0.696877956421788	0.218	0.095	1.42607650887826e-74	1	Podn
Ace	1.20275770420541e-78	0.658508290142097	0.216	0.093	3.35773868283025e-74	1	Ace
mt-Co1	3.30314790482738e-78	0.656917348513774	0.495	0.349	9.2213980059066e-74	1	mt-Co1
Gucy1a2	3.50693219360741e-78	0.804880641873849	0.409	0.273	9.79030260489382e-74	1	Gucy1a2
Cygb	7.26451683533767e-78	0.709532536885575	0.293	0.156	2.02803516492122e-73	1	Cygb
Tnnt2	1.2498449382198e-77	0.633415323181794	0.477	0.325	3.48919211402822e-73	1	Tnnt2
Tns2	4.98799760038478e-77	0.678761572958588	0.292	0.156	1.39249929009942e-72	1	Tns2
Pard3b	7.89448347823916e-77	0.510917069520895	0.723	0.671	2.20390295262003e-72	1	Pard3b
Pcdh7	2.79767953920673e-76	0.415118388384272	0.88	0.835	7.81028196960343e-72	1	Pcdh7
C3	3.30251600799211e-76	0.672254740336464	0.156	0.054	9.21963393951157e-72	1	C3
Frmd4b	7.69245489375923e-76	0.74731315147377	0.358	0.22	2.14750263269076e-71	1	Frmd4b
Dnm3	3.8385150668318e-74	0.776597172444176	0.347	0.214	1.07159825120743e-69	1	Dnm3
Ackr3	4.6249444317301e-73	0.535603928543409	0.115	0.031	1.29114573700609e-68	1	Ackr3
Gm36535	9.2313539127223e-73	0.578303172209349	0.209	0.092	2.57711707181468e-68	1	Gm36535
Cp	1.99449880071445e-72	0.73519143593832	0.355	0.218	5.56804230195452e-68	1	Cp
Plekha5	2.71556310253517e-72	0.676394707415992	0.528	0.417	7.58103751334744e-68	1	Plekha5
Son	6.2124172598478e-71	0.518205077616837	0.717	0.664	1.73432052643171e-66	1	Son
Fam124a	2.56460870575972e-69	0.575288318382334	0.136	0.046	7.15961812386941e-65	1	Fam124a
Sparcl1	3.91053505351103e-69	0.633221226628627	0.205	0.093	1.09170407088867e-64	1	Sparcl1
Corin	6.61711001207005e-69	0.629846717919644	0.378	0.235	1.8472986020696e-64	1	Corin
Slfn5	1.59209528923924e-67	0.682150192053948	0.26	0.138	4.44465241896919e-63	1	Slfn5
Chd9	2.43450244876434e-67	0.511558574238662	0.676	0.601	6.79640048621541e-63	1	Chd9
Cecr2	6.8642241635183e-66	0.49329806463765	0.138	0.047	1.9162854597294e-61	1	Cecr2
Kcnip3	2.89739686119811e-64	0.505728759054499	0.111	0.033	8.08866281740676e-60	1	Kcnip3
Nr3c2	1.39567250470448e-63	0.698468826552047	0.292	0.169	3.89629893138351e-59	1	Nr3c2
Limch1	4.14128692796428e-63	0.704553674477553	0.44	0.319	1.15612307167979e-58	1	Limch1
Tmem178b	8.02113540058546e-63	0.529223702372699	0.108	0.032	2.23926036978144e-58	1	Tmem178b
Ptprg	8.76467890412553e-63	0.415994197908699	0.778	0.729	2.44683540966472e-58	1	Ptprg
Tek	1.53172112111932e-62	0.657708865850036	0.308	0.182	4.27610585382881e-58	1	Tek
Slit3	3.12412400984186e-62	0.497944638755871	0.723	0.633	8.72161699827552e-58	1	Slit3
Elmo1	2.1073900808808e-60	0.526813759768593	0.595	0.507	5.88320088879494e-56	1	Elmo1
Acyp2	3.52238306073159e-60	0.590962808485582	0.496	0.381	9.83343679064437e-56	1	Acyp2
Rasa3	5.09774754622306e-60	0.532313629141171	0.61	0.52	1.42313818247909e-55	1	Rasa3
Sgcd	2.8228664181565e-59	0.817329330104676	0.692	0.663	7.88059617956749e-55	1	Sgcd
Lpar1	5.69110272852724e-59	0.592847377975195	0.458	0.342	1.58878514872295e-54	1	Lpar1
Hexb	8.28115474469879e-59	0.371655673575537	0.837	0.803	2.31184997007756e-54	1	Hexb
Ltbp4	1.77467877947005e-58	0.617075196906522	0.474	0.361	4.95437074864653e-54	1	Ltbp4
Ntn1	5.1683527234169e-58	0.645286144106383	0.238	0.128	1.4428490297963e-53	1	Ntn1
Rgs17	7.76537408240116e-58	0.602616192759417	0.14	0.055	2.16785948258393e-53	1	Rgs17
9530026P05Rik	9.63365509860228e-58	0.728673959125166	0.419	0.3	2.6894274938768e-53	1	9530026P05Rik
Magi2	1.04677372698696e-57	0.403147143019753	0.828	0.802	2.92227821362951e-53	1	Magi2
Hspa12a	1.11355795365455e-57	0.497602171942669	0.157	0.065	3.10871973921742e-53	1	Hspa12a
Aldh1a2	2.73003554221301e-57	0.570873613783032	0.113	0.038	7.62144022319607e-53	1	Aldh1a2
Ugp2	5.94029928901884e-57	0.689845611405439	0.333	0.22	1.65835335251539e-52	1	Ugp2
Tef	1.27245611757713e-56	0.620919618414789	0.335	0.216	3.55231574344008e-52	1	Tef
C1s1	4.90025617510334e-56	0.574198040376843	0.169	0.076	1.3680045164036e-51	1	C1s1
Adamts10	5.93302059156109e-56	0.485847906967207	0.669	0.62	1.65632135854611e-51	1	Adamts10
Entpd2	6.8670274822532e-56	0.435084587140181	0.115	0.039	1.91706806222063e-51	1	Entpd2
Ivns1abp	1.70473187171988e-55	0.583154507005918	0.475	0.36	4.75909996628039e-51	1	Ivns1abp
Lrp1	3.25146386240539e-55	0.477757799794393	0.688	0.646	9.07711166467712e-51	1	Lrp1
Nfia	5.77400111139905e-54	0.285363514435596	0.914	0.909	1.61192789026927e-49	1	Nfia
Adk	9.38011234697564e-54	0.507709087910978	0.573	0.479	2.61864596390519e-49	1	Adk
Qk	2.66686374108484e-53	0.448910459590687	0.711	0.655	7.44508350598655e-49	1	Qk
Map3k6	3.46266241289882e-53	0.414462242705893	0.112	0.038	9.66671465808963e-49	1	Map3k6
Tacc2	9.67787166943565e-53	0.527725419483392	0.509	0.402	2.70177143395635e-48	1	Tacc2
Dennd2a	1.75679868304946e-51	0.640678020685214	0.357	0.249	4.90445488346917e-47	1	Dennd2a
Ppp1r9a	2.35461992899647e-51	0.621265164586356	0.222	0.121	6.57339245577944e-47	1	Ppp1r9a
Gm10115	5.01879312083683e-51	0.477521994185724	0.137	0.057	1.40109647554402e-46	1	Gm10115
Khdrbs3	7.74991535066032e-51	0.570263516749751	0.225	0.124	2.16354386844384e-46	1	Khdrbs3
Pln	1.41571573713627e-50	0.565868407264643	0.345	0.229	3.95225362336334e-46	1	Pln
Plekhh2	1.52847787216015e-50	0.591151113488853	0.278	0.171	4.26705167570949e-46	1	Plekhh2
Nckap5	8.68478390232762e-49	0.642340002591725	0.287	0.183	2.4245311220128e-44	1	Nckap5
Card10	1.82209101431805e-48	0.425804281425686	0.103	0.036	5.08673148467169e-44	1	Card10
Cd34	2.02406871948619e-48	0.525580600647719	0.235	0.133	5.65059264418961e-44	1	Cd34
Pld1	3.13570773781552e-48	0.599627629428357	0.429	0.33	8.7539552916596e-44	1	Pld1
Sdc2	4.08738268227867e-48	0.557918748435486	0.525	0.44	1.14107462341174e-43	1	Sdc2
Cracr2a	7.13269694844486e-48	0.490776145717482	0.118	0.046	1.99123500709735e-43	1	Cracr2a
Trdn	2.32372729850192e-47	0.563574209956073	0.317	0.206	6.4871494992278e-43	1	Trdn
Vegfa	3.5723802827571e-47	0.573273790927731	0.355	0.248	9.973014035373e-43	1	Vegfa
Fkbp5	5.77271304292911e-47	0.479002054463803	0.616	0.552	1.61156830019452e-42	1	Fkbp5
Serping1	1.05967645841372e-46	0.577556123960387	0.312	0.207	2.95829876895359e-42	1	Serping1
Wipf1	1.34030136293755e-46	0.501534740452191	0.57	0.504	3.74171931491275e-42	1	Wipf1
E130102H24Rik	2.84017611580168e-46	0.434348061264074	0.141	0.062	7.92891966248356e-42	1	E130102H24Rik
Kcnd2	2.96397123030624e-46	0.513651433660062	0.296	0.186	8.27451848364592e-42	1	Kcnd2
Mhrt	6.9424575262579e-46	0.549873062304257	0.185	0.094	1.93812586760542e-41	1	Mhrt
Nav1	7.58052425764471e-46	0.357492709365972	0.797	0.775	2.11625495700667e-41	1	Nav1
Cyb5a	1.09349163505877e-45	0.490779523998185	0.168	0.082	3.05270059759358e-41	1	Cyb5a
Rbpms	1.32921363139027e-45	0.439853494720513	0.624	0.553	3.71076569475222e-41	1	Rbpms
Bcl2	9.04965889102914e-45	0.64779107053556	0.312	0.214	2.52639327260861e-40	1	Bcl2
Pcolce2	3.05333812391573e-44	0.555434651778241	0.192	0.103	8.52400404053555e-40	1	Pcolce2
Ifi204	4.13250723240898e-44	0.421081754976972	0.121	0.05	1.15367204407161e-39	1	Ifi204
Il31ra	8.82786555678583e-44	0.537780639922215	0.246	0.149	2.4644752274879e-39	1	Il31ra
Itpr1	3.58555104834138e-43	0.480675996949241	0.616	0.571	1.00097828616546e-38	1	Itpr1
Snrk	3.76502786529246e-43	0.634674184654985	0.338	0.242	1.0510828291537e-38	1	Snrk
Syk	4.06942426541307e-43	0.545346132482369	0.201	0.111	1.13606117217537e-38	1	Syk
Nr1d2	1.38345553108279e-42	0.525960045090384	0.419	0.32	3.86219280612383e-38	1	Nr1d2
Synpo2	2.25048558524093e-42	0.537118417556662	0.349	0.246	6.28268060831711e-38	1	Synpo2
Adamts14	2.27904727487412e-42	0.523170012465299	0.142	0.067	6.36241627726608e-38	1	Adamts14
Cd36	6.20247933182026e-42	0.507381182674024	0.437	0.332	1.73154615506426e-37	1	Cd36
Dlc1	2.24121351556698e-41	0.296089988281894	0.876	0.866	6.25679577140833e-37	1	Dlc1
Phyhd1	2.36409487801579e-41	0.540814011682157	0.282	0.185	6.59984367095668e-37	1	Phyhd1
Lama4	4.10335182964265e-41	0.503066157414866	0.509	0.432	1.14553273028134e-36	1	Lama4
Sdk1	4.26351747164436e-41	0.764101917374197	0.345	0.255	1.19024617255896e-36	1	Sdk1
Ckmt2	7.1593092001262e-41	0.531253495851716	0.202	0.114	1.99866434939923e-36	1	Ckmt2
Arl15	9.81755946147044e-41	0.37419539720934	0.728	0.703	2.7407680748587e-36	1	Arl15
Medag	8.46393449777335e-40	0.556984890571938	0.333	0.237	2.36287659374339e-35	1	Medag
Bicc1	7.24503444497397e-39	0.276473337092288	0.841	0.827	2.02259626600338e-34	1	Bicc1
Obscn	8.22947652918395e-39	0.519760869966276	0.236	0.145	2.29742296265228e-34	1	Obscn
Agap1	8.31676865247635e-39	0.491868570346988	0.518	0.445	2.32179230471182e-34	1	Agap1
Akap13	9.15102621045348e-39	0.303737479173572	0.794	0.801	2.5546919871723e-34	1	Akap13
Sh3d19	1.03842638881044e-38	0.497942453761018	0.514	0.446	2.89897494964212e-34	1	Sh3d19
Gnao1	1.93743385066519e-38	0.535112253641273	0.479	0.403	5.408734080902e-34	1	Gnao1
Rgma	1.99781772095436e-38	0.542099434810737	0.237	0.148	5.57730773158827e-34	1	Rgma
Dpyd	2.9594387255442e-38	0.783417608036449	0.236	0.149	8.26186509010173e-34	1	Dpyd
Ncoa1	3.82659542248717e-38	0.478467808658078	0.474	0.399	1.06827064409574e-33	1	Ncoa1
Nfib	7.98262972129194e-38	0.344912220002775	0.763	0.748	2.22851073929307e-33	1	Nfib
Prune2	1.21891937926846e-37	0.489791107545388	0.361	0.264	3.40285723110375e-33	1	Prune2
Rgs6	1.40999477835454e-37	0.584386983193381	0.187	0.106	3.93628242273236e-33	1	Rgs6
Nr1d1	1.83501753572894e-37	0.437678524665358	0.153	0.078	5.12281845449447e-33	1	Nr1d1
Kif13b	6.76858265861491e-37	0.459472770033689	0.498	0.424	1.88958522080552e-32	1	Kif13b
Zcchc24	1.50768815023612e-36	0.526367343587699	0.275	0.187	4.20901300901419e-32	1	Zcchc24
Rcan2	4.01848491054488e-36	0.388373097264475	0.528	0.436	1.12184043247681e-31	1	Rcan2
Gda	4.04343895948943e-36	0.549503301195872	0.222	0.138	1.12880685432066e-31	1	Gda
Ghr	4.54833616648879e-36	0.338719480998426	0.819	0.8	1.26975900759868e-31	1	Ghr
Filip1l	4.56578663226514e-36	0.490856158035526	0.424	0.337	1.27463065412946e-31	1	Filip1l
Atp2b4	2.64693928306526e-35	0.528962876321521	0.198	0.118	7.38946039653329e-31	1	Atp2b4
Sned1	3.57350953539742e-35	0.473793218450601	0.144	0.074	9.97616656996897e-31	1	Sned1
Alpk3	8.92877833485991e-35	0.451749932426188	0.139	0.071	2.49264704774284e-30	1	Alpk3
Kcnq1ot1	9.83929073949487e-35	0.444470473506264	0.62	0.578	2.74683479574478e-30	1	Kcnq1ot1
Jarid2	1.02691996651595e-34	0.538586384318951	0.402	0.325	2.86685247052257e-30	1	Jarid2
Ppara	1.04137491041137e-34	0.51189840863141	0.18	0.103	2.90720633739541e-30	1	Ppara
A4galt	1.18968537330112e-34	0.50265793603669	0.285	0.196	3.32124465664474e-30	1	A4galt
Myocd	3.35294167914443e-34	0.518947691547738	0.303	0.213	9.36040728566751e-30	1	Myocd
Immp2l	6.2522079939495e-34	0.515652247266193	0.333	0.245	1.74542890567088e-29	1	Immp2l
Sorbs2	8.98204775670114e-34	0.453159920128886	0.627	0.572	2.50751827223826e-29	1	Sorbs2
Klf9	1.35644435190539e-33	0.509554746558747	0.375	0.29	3.78678569721427e-29	1	Klf9
Trak1	2.50204543972633e-33	0.40611642829713	0.592	0.541	6.984960254084e-29	1	Trak1
Lpl	2.62536337001065e-33	0.456289485059405	0.258	0.171	7.32922692005872e-29	1	Lpl
Myl2	6.67646807535959e-33	0.501923132277913	0.212	0.132	1.86386959259814e-28	1	Myl2
Lifr	1.14987757096619e-32	0.540635793178763	0.204	0.127	3.2101132148663e-28	1	Lifr
Rab6b	4.95008329912451e-32	0.398888650500633	0.135	0.07	1.38191475461659e-27	1	Rab6b
Syt17	5.72719820905898e-32	0.411501727906863	0.135	0.07	1.598861924023e-27	1	Syt17
Smtnl2	6.6500895462406e-32	0.328266144300266	0.103	0.046	1.85650549862399e-27	1	Smtnl2
Hivep1	1.42548767370185e-31	0.488142781694664	0.236	0.156	3.97953393867345e-27	1	Hivep1
Atp8b1	1.46827608555561e-31	0.460312570516204	0.396	0.313	4.09898634804559e-27	1	Atp8b1
Nkain2	1.73099424252781e-31	0.987307677482283	0.133	0.07	4.83241662686488e-27	1	Nkain2
Dapk1	2.0510140169295e-31	0.561938942820644	0.392	0.311	5.72581583106208e-27	1	Dapk1
Pcgf5	4.23151319160282e-31	0.48921583082116	0.239	0.16	1.18131153769976e-26	1	Pcgf5
Aldh2	4.38360371500137e-31	0.424676728158877	0.135	0.071	1.22377064911693e-26	1	Aldh2
Ece1	4.62998021499732e-31	0.472702127838669	0.314	0.229	1.2925515766208e-26	1	Ece1
Mill2	7.88743655040774e-31	0.494174024622152	0.326	0.244	2.20193566177733e-26	1	Mill2
Ppp1r2	9.03402373522213e-31	0.486773939928912	0.21	0.134	2.52202840616196e-26	1	Ppp1r2
Ppp2r3a	1.16856663671297e-30	0.419606136234416	0.514	0.453	3.26228747971161e-26	1	Ppp2r3a
Stim1	1.62724774691967e-30	0.499980405860525	0.343	0.262	4.54278753507565e-26	1	Stim1
Radil	1.67779338379324e-30	0.319929137234997	0.1	0.045	4.6838957895356e-26	1	Radil
Cd55	1.77688773050138e-30	0.398095799361142	0.151	0.083	4.9605374772407e-26	1	Cd55
Cacna1c	3.41808630949746e-30	0.24079646327461	0.971	0.965	9.54227155022406e-26	1	Cacna1c
Ccdc171	4.04556005696624e-30	0.457056792129141	0.177	0.106	1.12939900110326e-25	1	Ccdc171
Cep112	8.64735539875104e-30	0.511336456950793	0.315	0.237	2.41408220666933e-25	1	Cep112
Enox1	1.13444752046915e-29	0.577295863769494	0.232	0.158	3.16703714289372e-25	1	Enox1
Hs3st5	2.01455522182536e-29	0.437731646280994	0.131	0.07	5.62403381276985e-25	1	Hs3st5
Fsd1l	3.07256021270269e-29	0.416897835340235	0.187	0.115	8.57766634580211e-25	1	Fsd1l
Ccbe1	5.31563188572508e-29	0.475965151572744	0.283	0.2	1.48396495353787e-24	1	Ccbe1
Dtna	7.99911084911477e-29	0.467396112508149	0.192	0.119	2.23311177574737e-24	1	Dtna
Zhx2	8.37327273940042e-29	0.484860301862889	0.339	0.262	2.33756655065841e-24	1	Zhx2
Gm12381	3.46958116295591e-28	0.419880255684098	0.13	0.07	9.68602973262401e-24	1	Gm12381
Flt3l	3.64343701291911e-28	0.319062743332532	0.107	0.052	1.01713831089663e-23	1	Flt3l
Sept8	3.94380604763608e-28	0.473491738288976	0.332	0.257	1.10099233431856e-23	1	Sept8
Arrb1	5.180123136367e-28	0.388936939649568	0.158	0.092	1.44613497597957e-23	1	Arrb1
Chn1	6.89172682890689e-28	0.413136428050192	0.144	0.081	1.92396337882594e-23	1	Chn1
Trip10	2.29719000552397e-27	0.426343910600266	0.282	0.204	6.41306533842126e-23	1	Trip10
Trerf1	2.59879014687002e-27	0.478603714360478	0.495	0.448	7.25504245301702e-23	1	Trerf1
Rnase4	4.0826019102073e-27	0.348095798392818	0.102	0.05	1.13973997527257e-22	1	Rnase4
Angptl2	1.03966815787924e-26	0.421087855796769	0.168	0.102	2.90244159635149e-22	1	Angptl2
Eps15	1.3102084693617e-26	0.443566703358371	0.409	0.345	3.65770898391705e-22	1	Eps15
Nmnat3	2.0145106794933e-26	0.365606476439242	0.129	0.071	5.62390946394143e-22	1	Nmnat3
Arhgap21	2.43326311237441e-26	0.383881640603745	0.528	0.477	6.79294063081564e-22	1	Arhgap21
Arhgef12	3.99709829292543e-26	0.327707114339683	0.634	0.61	1.11586993043599e-21	1	Arhgef12
Rgmb	7.64345345886632e-26	0.333512184126774	0.103	0.052	2.13382290211171e-21	1	Rgmb
Pde4dip	7.86727198937167e-26	0.420520693308415	0.507	0.45	2.19630632127289e-21	1	Pde4dip
Usp54	8.34609975646905e-26	0.431915448796968	0.193	0.126	2.32998066901346e-21	1	Usp54
Nfe2l2	9.2573643634786e-26	0.44181944980686	0.24	0.168	2.58437840935232e-21	1	Nfe2l2
Fgfr1	1.35323608103342e-25	0.380715701791905	0.529	0.482	3.777829167421e-21	1	Fgfr1
Per2	1.401164268454e-25	0.393152907962608	0.122	0.066	3.91163028824302e-21	1	Per2
Kcnj3	1.80375727067208e-25	0.379195936798763	0.121	0.065	5.03554917253526e-21	1	Kcnj3
Actn2	2.40584243919823e-25	0.512782843885567	0.339	0.269	6.71639033750971e-21	1	Actn2
Adamtsl2	2.76600613496221e-25	0.357686368857206	0.456	0.371	7.721859326974e-21	1	Adamtsl2
Steap3	3.92691399745024e-25	0.449016421021273	0.246	0.175	1.09627658066818e-20	1	Steap3
Npdc1	5.01453107550948e-25	0.379051859363002	0.174	0.109	1.39990664034998e-20	1	Npdc1
Tsc22d3	8.14326958542881e-25	0.455741109606412	0.2	0.133	2.27335657016416e-20	1	Tsc22d3
Pmp22	9.72087504074108e-25	0.4138325264839	0.248	0.176	2.71377668512369e-20	1	Pmp22
Gm10125	1.26603531615105e-24	0.494414245953952	0.19	0.126	3.53439079209887e-20	1	Gm10125
Nod1	3.86304290133746e-24	0.422542329729563	0.27	0.199	1.07844568676638e-19	1	Nod1
Prkaa2	3.95389869454106e-24	0.367317563500965	0.124	0.069	1.10380989855503e-19	1	Prkaa2
Ldb3	4.54540968501602e-24	0.435800906876729	0.349	0.279	1.26894202176592e-19	1	Ldb3
Antxr2	8.44618164366389e-24	0.466188260474396	0.271	0.203	2.35792052946165e-19	1	Antxr2
Morrbid	8.6421100002773e-24	0.450524618770632	0.509	0.459	2.41261784877741e-19	1	Morrbid
Txlnb	9.38135020796014e-24	0.387976205454868	0.135	0.078	2.61899153755623e-19	1	Txlnb
Sipa1	1.17274083347592e-23	0.415041210855125	0.144	0.087	3.27394058481471e-19	1	Sipa1
Ngf	1.5520001465365e-23	0.439628394451461	0.355	0.284	4.33271880908595e-19	1	Ngf
Ndrg2	1.92024919381722e-23	0.382572838745864	0.171	0.108	5.36075967437954e-19	1	Ndrg2
Col15a11	2.26031067097101e-23	0.419807252039009	0.368	0.296	6.31010930014976e-19	1	Col15a1
Por	2.46409027768869e-23	0.434121574335356	0.246	0.178	6.87900082822351e-19	1	Por
Calcrl	2.88987783170838e-23	0.462225898593093	0.243	0.176	8.06767194278027e-19	1	Calcrl
Lrp4	3.82740822085347e-23	0.400963350082671	0.149	0.091	1.06849755301566e-18	1	Lrp4
Wdr66	4.73640655443059e-23	0.440615208024881	0.186	0.123	1.32226261780039e-18	1	Wdr66
Cgnl1	6.39656155927272e-23	0.382984377555942	0.123	0.07	1.78572809050217e-18	1	Cgnl1
Ppp1r3a	7.53838713381838e-23	0.371418794858877	0.147	0.088	2.10449153614808e-18	1	Ppp1r3a
Itpk1	7.54241964131564e-23	0.388876903334116	0.164	0.103	2.10561729126609e-18	1	Itpk1
Plpp3	8.83436566505139e-23	0.440487356102486	0.346	0.278	2.4662898627124e-18	1	Plpp3
Acap2	9.23220360869377e-23	0.418806091709499	0.428	0.375	2.57735428143904e-18	1	Acap2
mt-Co3	1.02145512634689e-22	0.413923029606485	0.368	0.3	2.85159627622262e-18	1	mt-Co3
Cd302	1.2322781812068e-22	0.39622916927516	0.149	0.092	3.44015099847501e-18	1	Cd302
Sestd1	1.41798292926187e-22	0.435033567208195	0.304	0.237	3.95858294362035e-18	1	Sestd1
Dlgap4	1.52157171031534e-22	0.428578063758645	0.339	0.275	4.24777174368734e-18	1	Dlgap4
Cped1	1.80313379354478e-22	0.273628966313383	0.691	0.67	5.03380861143897e-18	1	Cped1
mt-Co2	2.72801122879876e-22	0.399416700796202	0.27	0.199	7.61578894743749e-18	1	mt-Co2
Gm12353	3.95445675352217e-22	0.348158942133232	0.113	0.063	1.10396569188078e-17	1	Gm12353
Aldh1a1	8.688717194539e-22	0.341280001696922	0.472	0.399	2.42562917919945e-17	1	Aldh1a1
Cpeb3	9.00821282514844e-22	0.413078936437537	0.369	0.306	2.51482277439669e-17	1	Cpeb3
Gm11266	1.68168201551182e-21	0.322695640540417	0.128	0.075	4.69475168270436e-17	1	Gm11266
Slc8b1	1.85670217531218e-21	0.369470524095574	0.144	0.088	5.18335546281902e-17	1	Slc8b1
Gpm6b	3.35972079131308e-21	0.420853775618929	0.406	0.347	9.37933253310873e-17	1	Gpm6b
Alpk2	5.50153921235417e-21	0.333897553171281	0.106	0.058	1.53586470191291e-16	1	Alpk2
Sema6d	9.17548527094922e-21	0.395263351045573	0.249	0.184	2.56152022309089e-16	1	Sema6d
Glul	1.06634029688934e-20	0.357901152609937	0.125	0.074	2.97690220682598e-16	1	Glul
Gpcpd1	1.59825250606668e-20	0.410687581010053	0.37	0.311	4.46184152118635e-16	1	Gpcpd1
Tpst1	2.45745061745454e-20	0.378070071452472	0.175	0.117	6.86046488874784e-16	1	Tpst1
Osbpl9	3.03070279828183e-20	0.381693260603071	0.523	0.498	8.46081300196339e-16	1	Osbpl9
Cacna1d	3.17130832409401e-20	0.435006633024733	0.151	0.097	8.85334144837324e-16	1	Cacna1d
Ifi203	3.46320938463178e-20	0.420035027802649	0.234	0.171	9.66824163907655e-16	1	Ifi203
Mlip	4.96237361543942e-20	0.454390894806688	0.294	0.232	1.38534584222222e-15	1	Mlip
D830032E09Rik	5.69802850799166e-20	0.323400731190614	0.126	0.074	1.59071861857603e-15	1	D830032E09Rik
Palm	6.26034389838982e-20	0.386450869140036	0.244	0.182	1.74770020611349e-15	1	Palm
Apba1	6.43969531429723e-20	0.409191835109413	0.361	0.3	1.79776974089236e-15	1	Apba1
Ksr1	1.20637231552511e-19	0.324572245066697	0.488	0.434	3.36782959325144e-15	1	Ksr1
Dnm1	1.35681762950381e-19	0.438438869764582	0.296	0.236	3.78782777628579e-15	1	Dnm1
Bmp6	2.21659170440967e-19	0.347394715671408	0.359	0.291	6.18805906120047e-15	1	Bmp6
Per3	2.34037791820347e-19	0.360261217311921	0.145	0.093	6.53363303424863e-15	1	Per3
Nrap	2.45999741626771e-19	0.421243134109778	0.156	0.103	6.86757478699455e-15	1	Nrap
Fgf14	2.69124066422187e-19	0.370948327432204	0.169	0.113	7.51313656230819e-15	1	Fgf14
Sox13	3.47072447970708e-19	0.380109720062348	0.138	0.088	9.68922152999826e-15	1	Sox13
Ror1	3.53629913614851e-19	0.279055139804727	0.783	0.801	9.87228629838579e-15	1	Ror1
Zfp592	3.55593495803433e-19	0.400907097949494	0.248	0.188	9.92710362234442e-15	1	Zfp592
Zhx3	5.13016605460779e-19	0.412950783595285	0.302	0.244	1.43218845746486e-14	1	Zhx3
Sox5	1.05269358773308e-18	0.173859606113783	0.855	0.872	2.93880468887444e-14	1	Sox5
Ddx5	1.19434019598116e-18	0.249103399860549	0.751	0.77	3.33423952512061e-14	1	Ddx5
Anks1b	1.26661818756742e-18	0.385396954069265	0.116	0.069	3.53601799423196e-14	1	Anks1b
Cyp2d22	1.26722373823617e-18	0.357141252064683	0.138	0.088	3.53770851003392e-14	1	Cyp2d22
Foxo1	1.34101009764087e-18	0.390201507694593	0.373	0.318	3.74369788958402e-14	1	Foxo1
Il16	1.56603118205361e-18	0.316325280539159	0.13	0.081	4.37188925093905e-14	1	Il16
Map7	1.84099757611831e-18	0.283485741453592	0.107	0.062	5.13951293324948e-14	1	Map7
Olfml1	2.48265552512997e-18	0.371148132949178	0.196	0.138	6.93082942950535e-14	1	Olfml1
Magi3	2.58672627827859e-18	0.399149974770089	0.334	0.278	7.22136375107034e-14	1	Magi3
Il15ra	4.34289941439284e-18	0.332834915088171	0.115	0.069	1.21240722951605e-13	1	Il15ra
Kmt2e	5.99151384746091e-18	0.315023165257742	0.563	0.538	1.67265092079566e-13	1	Kmt2e
Myo18b	7.43168818671045e-18	0.364639367073781	0.132	0.084	2.07470439108396e-13	1	Myo18b
Crispld2	1.09704809532809e-17	0.374348298288005	0.264	0.202	3.06262916772743e-13	1	Crispld2
Plscr4	1.11408891626111e-17	0.397142966156036	0.316	0.261	3.11020202752613e-13	1	Plscr4
Phactr4	1.18832921336522e-17	0.420790844356158	0.321	0.266	3.31745866495168e-13	1	Phactr4
Myoz2	1.45043642304116e-17	0.399488212815634	0.154	0.103	4.049183362204e-13	1	Myoz2
Airn	1.51113017985354e-17	0.242741997304324	0.866	0.875	4.21862212309712e-13	1	Airn
Gramd4	2.30849632577887e-17	0.377562972395927	0.188	0.134	6.44462919267688e-13	1	Gramd4
Fam13a	2.46010140356481e-17	0.327602577815829	0.101	0.059	6.86786508833189e-13	1	Fam13a
Tspan5	3.09335549665492e-17	0.445419943232791	0.286	0.231	8.63572054001154e-13	1	Tspan5
Lmo7	3.53429316358253e-17	0.397279564029478	0.318	0.261	9.86668622477334e-13	1	Lmo7
Ntn4	5.81338739692068e-17	0.340035714386156	0.156	0.105	1.62292335959835e-12	1	Ntn4
Nampt	6.05011877970114e-17	0.349322408725524	0.168	0.116	1.68901165972917e-12	1	Nampt
Svep1	8.2095196108158e-17	0.39104624029715	0.351	0.293	2.29185158975145e-12	1	Svep1
Arhgap26	9.78310257886102e-17	0.351029971295229	0.383	0.325	2.73114874694063e-12	1	Arhgap26
Mxi1	1.16595135309198e-16	0.386678495172212	0.22	0.165	3.25498639242689e-12	1	Mxi1
Gk5	1.18215247157904e-16	0.36283581784189	0.201	0.148	3.30021505490722e-12	1	Gk5
Colec12	1.27137088141099e-16	0.403988255774581	0.335	0.281	3.54928608963507e-12	1	Colec12
Fbxo31	1.45886283691334e-16	0.320892013668018	0.128	0.082	4.07270738181098e-12	1	Fbxo31
Ankrd12	1.90142919414138e-16	0.340192248867853	0.516	0.493	5.3082198812845e-12	1	Ankrd12
Asap2	2.52018972876681e-16	0.386835419248847	0.242	0.189	7.03561366579831e-12	1	Asap2
Tle4	2.58971318732085e-16	0.315057971762791	0.126	0.08	7.22970230504361e-12	1	Tle4
Tlr4	3.95868051557318e-16	0.348629809294871	0.211	0.157	1.10514483953256e-11	1	Tlr4
Sema3c	5.35042584570185e-16	0.316194064875158	0.101	0.061	1.49367838334458e-11	1	Sema3c
Tshz3	5.84004328886743e-16	0.307273173726549	0.632	0.624	1.63036488495312e-11	1	Tshz3
Kat2b	6.13284615652636e-16	0.356099781385512	0.352	0.302	1.71210666151746e-11	1	Kat2b
Slk	6.14879218291995e-16	0.380657540948287	0.373	0.326	1.71655831370576e-11	1	Slk
Tnni3	6.48776981135197e-16	0.323204833323515	0.117	0.073	1.81119069823513e-11	1	Tnni3
Ybx3	8.1159648409064e-16	0.344190259752264	0.165	0.116	2.26573390463584e-11	1	Ybx3
Jade1	1.00448185022687e-15	0.300290672178026	0.138	0.091	2.80421198127835e-11	1	Jade1
Map3k20	1.05701996073217e-15	0.345556219057888	0.315	0.261	2.95088262437599e-11	1	Map3k20
Smyd1	1.26989004544518e-15	0.325900804702752	0.114	0.071	3.5451520398693e-11	1	Smyd1
Myom1	1.38883570247985e-15	0.375125355925327	0.424	0.378	3.877212630613e-11	1	Myom1
Ncoa7	1.40739805008174e-15	0.373828724411998	0.255	0.203	3.9290331364132e-11	1	Ncoa7
Gm12216	1.50121438861839e-15	0.332738541697838	0.137	0.092	4.19094020870597e-11	1	Gm12216
Chpt1	1.99018387595155e-15	0.375255153204909	0.167	0.118	5.55599632649394e-11	1	Chpt1
Baz2b	3.85882362466272e-15	0.26960559190214	0.623	0.628	1.07726779129709e-10	1	Baz2b
Tgfbr2	4.87783901877029e-15	0.396173770953943	0.318	0.272	1.3617463188701e-10	1	Tgfbr2
Vcan	5.39995741349543e-15	0.460261987741402	0.353	0.31	1.50750611112552e-10	1	Vcan
Xirp2	6.19770938299709e-15	0.416729131221987	0.245	0.196	1.7302145284513e-10	1	Xirp2
Adcy9	9.21292287123812e-15	0.368536473575975	0.266	0.215	2.57197167796355e-10	1	Adcy9
Rffl	1.09512473568752e-14	0.355114060478718	0.184	0.134	3.05725972461884e-10	1	Rffl
Zc3hav1	1.11796758370352e-14	0.307047786635384	0.189	0.139	3.12103010342512e-10	1	Zc3hav1
Tnrc6b	1.21443214645301e-14	0.246415567580051	0.612	0.604	3.39033022325288e-10	1	Tnrc6b
Sntb2	1.23625743773366e-14	0.325557525955566	0.46	0.427	3.45125988892107e-10	1	Sntb2
Grina	1.3463536232069e-14	0.33450839784309	0.189	0.139	3.75861540990669e-10	1	Grina
Adam19	1.43398349364196e-14	0.406937286372097	0.345	0.303	4.00325171920025e-10	1	Adam19
Tex2	1.5962591264427e-14	0.327493073575677	0.204	0.153	4.45627660329009e-10	1	Tex2
Il17ra	2.07482783728351e-14	0.26772481409141	0.101	0.063	5.79229687334437e-10	1	Il17ra
Mindy4	2.22786198758079e-14	0.345750922182674	0.155	0.11	6.21952231072929e-10	1	Mindy4
Gpx3	3.91074681414063e-14	0.254496848542271	0.104	0.065	1.09176318810364e-09	1	Gpx3
Etfa	5.18810985792115e-14	0.340448369266871	0.246	0.196	1.44836462903585e-09	1	Etfa
Fmo1	7.07558091725166e-14	0.284682015185196	0.163	0.116	1.97528992466915e-09	1	Fmo1
Oaf	8.21844564436339e-14	0.284491931397239	0.132	0.09	2.29434347053693e-09	1	Oaf
Chrm2	8.29193488734654e-14	0.390192817001761	0.239	0.191	2.31485946250053e-09	1	Chrm2
Irak1	9.40508384341656e-14	0.336358104781438	0.202	0.153	2.6256172565666e-09	1	Irak1
Pde7b	9.51603453176952e-14	0.370875529348202	0.282	0.234	2.6565913602341e-09	1	Pde7b
Gpam	1.05785051211455e-13	0.355818381431716	0.127	0.086	2.9532012746702e-09	1	Gpam
Kcnn2	1.31056816345259e-13	0.312987807654184	0.138	0.095	3.6587131419106e-09	1	Kcnn2
Rbm24	1.33921185520757e-13	0.346641632575291	0.148	0.104	3.73867773618298e-09	1	Rbm24
Pde8a	3.36424685143166e-13	0.323981640364722	0.184	0.138	9.39196793514175e-09	1	Pde8a
Ints6l	5.55810257533156e-13	0.329755179145124	0.185	0.14	1.55165549595531e-08	1	Ints6l
1700025G04Rik	5.66457409712006e-13	0.331538952205117	0.408	0.368	1.58137915069301e-08	1	1700025G04Rik
Bicd2	6.18332212510391e-13	0.317534164388348	0.142	0.1	1.72619803766526e-08	1	Bicd2
mt-Atp6	6.43897237852267e-13	0.305049802785371	0.216	0.167	1.79756791891217e-08	1	mt-Atp6
Pde4b	6.58584967428567e-13	0.382826227727862	0.357	0.316	1.83857165357033e-08	1	Pde4b
Abcc9	8.3335884055085e-13	0.288896788995113	0.108	0.071	2.32648787516581e-08	1	Abcc9
Casp4	1.03305512049832e-12	0.320339842415008	0.143	0.101	2.88397997989515e-08	1	Casp4
Tnrc6c	1.37442050701173e-12	0.268138228781493	0.588	0.587	3.83696972942463e-08	1	Tnrc6c
Uaca	1.40491491437517e-12	0.304828668966343	0.206	0.16	3.92210096646115e-08	1	Uaca
Peli2	1.87631311337065e-12	0.308925548591336	0.353	0.308	5.23810331859685e-08	1	Peli2
Cys1	1.88968439730194e-12	0.282147493586759	0.129	0.089	5.27543193194784e-08	1	Cys1
Arhgap10	1.92728326984491e-12	0.257128387065159	0.56	0.553	5.38039670442604e-08	1	Arhgap10
Sp100	2.7767021963877e-12	0.330356889002715	0.316	0.272	7.75171952165556e-08	1	Sp100
Etv1	2.92457550520812e-12	0.284992782567457	0.116	0.078	8.1645374378895e-08	1	Etv1
Mb	3.55261957217061e-12	0.265819602727409	0.142	0.1	9.91784805962868e-08	1	Mb
Mpc1	5.41781794795753e-12	0.304946338825651	0.157	0.115	1.5124922365313e-07	1	Mpc1
Rps6ka5	7.59281750748607e-12	0.315375675446002	0.178	0.136	2.11968686356489e-07	1	Rps6ka5
Spred2	8.02826430002727e-12	0.348479974308468	0.326	0.287	2.24125054463861e-07	1	Spred2
Hk2	8.92523271363296e-12	0.262280850108291	0.103	0.068	2.49165721666491e-07	1	Hk2
Mapk12	1.12491226531992e-11	0.282516522259814	0.103	0.068	3.14041757109362e-07	1	Mapk12
Art3	1.13664843437058e-11	0.292617749779371	0.151	0.11	3.17318143423236e-07	1	Art3
Sik3	1.1993004100133e-11	0.230987489191538	0.658	0.675	3.34808695463414e-07	1	Sik3
Sorbs3	1.33836293952851e-11	0.312554087106445	0.163	0.122	3.73630781828175e-07	1	Sorbs3
Pnisr	1.38578964700587e-11	0.222001271543963	0.637	0.642	3.86870895754628e-07	1	Pnisr
Itga5	2.02565853094752e-11	0.308174199324186	0.235	0.192	5.65503092084619e-07	1	Itga5
Pip5k1b	2.2222225308901e-11	0.27781094560317	0.136	0.096	6.20377863948588e-07	1	Pip5k1b
Col6a1	2.25594949135921e-11	0.335342595952944	0.289	0.246	6.29793419502751e-07	1	Col6a1
Pla2r1	3.03302006487496e-11	0.284402379227169	0.202	0.158	8.46728211511144e-07	1	Pla2r1
Abca1	3.94327679533075e-11	0.292138979061416	0.404	0.368	1.10084458295249e-06	1	Abca1
Auts2	5.32631047442796e-11	0.10627584675314	0.834	0.83	1.48694609514605e-06	1	Auts2
Syne2	6.11507059073149e-11	0.341452183022163	0.378	0.347	1.70714425681451e-06	1	Syne2
Lrrc2	9.56628435157631e-11	0.309048524369329	0.138	0.1	2.67061960242956e-06	1	Lrrc2
Mrpl33	9.86339299432985e-11	0.233992208723944	0.116	0.08	2.75356342222707e-06	1	Mrpl33
Ash1l	1.27874045030237e-10	0.244887885060591	0.557	0.556	3.56985971510912e-06	1	Ash1l
Gm32618	1.27885850477588e-10	0.29134496837718	0.188	0.147	3.57018928778282e-06	1	Gm32618
Dpysl2	1.28459888106912e-10	0.289857554769572	0.336	0.297	3.58621469628065e-06	1	Dpysl2
Arhgap42	1.67665748157900e-10	0.318308535585575	0.331	0.297	4.68072469132408e-06	1	Arhgap42
Mypn	1.85544682048824e-10	0.310110481820277	0.127	0.092	5.17985088875701e-06	1	Mypn
Myl3	2.59808179411082e-10	0.272494041615665	0.128	0.092	7.25306494461917e-06	1	Myl3
Gm12295	3.07580702956281e-10	0.318829626235911	0.179	0.139	8.58673048443048e-06	1	Gm12295
Epas1	3.34496489413179e-10	0.320153649514085	0.251	0.211	9.33813849494773e-06	1	Epas1
Lamb1	3.54573635188043e-10	0.34678245972042	0.22	0.184	9.89863217354458e-06	1	Lamb1
Sobp	3.73959362531099e-10	0.291331893415501	0.436	0.411	1.04398235237807e-05	1	Sobp
Pard3	3.74211162470766e-10	0.23117658868037	0.603	0.606	1.04468530226964e-05	1	Pard3
Prex1	4.52915396951412e-10	0.289070397370876	0.115	0.081	1.26440391366926e-05	1	Prex1
Slc9a9	5.04493819737379e-10	0.294962232335622	0.185	0.146	1.40839539656084e-05	1	Slc9a9
Svil	5.23097790331541e-10	0.217636929394645	0.558	0.544	1.46033210126856e-05	1	Svil
Cab39l	5.49780093350123e-10	0.251812090161884	0.139	0.103	1.53482108660554e-05	1	Cab39l
Pcolce	5.78322355664885e-10	0.277057600133805	0.16	0.122	1.61450252030966e-05	1	Pcolce
Slc16a10	6.9539932968078e-10	0.246879145699214	0.118	0.084	1.94134630866983e-05	1	Slc16a10
Knop1	7.33021235519561e-10	0.22378784439672	0.103	0.071	2.04637538319996e-05	1	Knop1
Ecpas	7.47449759815712e-10	0.274724363894185	0.398	0.373	2.08665549447752e-05	1	Ecpas
Ranbp9	9.39687364927976e-10	0.309435805275648	0.342	0.309	2.62332521666943e-05	1	Ranbp9
Sbf2	1.19570725344674e-09	0.231883035571328	0.569	0.569	3.33805593944726e-05	1	Sbf2
Trim55	1.21215980007237e-09	0.238791394235011	0.102	0.07	3.38398651386204e-05	1	Trim55
Iffo1	1.35472294888815e-09	0.235958099591873	0.127	0.093	3.78198005641104e-05	1	Iffo1
Hspg2	1.36836733565328e-09	0.284994660711639	0.481	0.47	3.82007109094327e-05	1	Hspg2
Col6a3	1.54948084654224e-09	0.21992790894557	0.36	0.317	4.32568567929196e-05	1	Col6a3
Pde10a	1.55789617168922e-09	0.504313378586583	0.269	0.236	4.3491787425048e-05	1	Pde10a
Crtc3	1.62933441872653e-09	0.316287968400862	0.391	0.362	4.54861289675885e-05	1	Crtc3
Ppargc1b	2.39452849491986e-09	0.276277215261034	0.122	0.089	6.68480519926776e-05	1	Ppargc1b
Zdhhc14	2.44406855362195e-09	0.370689082488279	0.244	0.21	6.82310618114641e-05	1	Zdhhc14
Tmod3	2.56531042085212e-09	0.295199713630719	0.285	0.249	7.16157710189288e-05	1	Tmod3
Diaph2	2.56557204352311e-09	0.176980541324503	0.695	0.709	7.16230747390347e-05	1	Diaph2
Rere	2.66369329845502e-09	0.162981046509016	0.721	0.744	7.43623258129689e-05	1	Rere
Reps2	3.1080213614813e-09	0.227281202620095	0.106	0.075	8.67666323484733e-05	1	Reps2
Osmr	3.23046096842293e-09	0.325953487695059	0.386	0.363	9.0184778855463e-05	1	Osmr
Ppip5k1	3.43636865421167e-09	0.273910834184835	0.129	0.096	9.59331037196272e-05	1	Ppip5k1
Pde1a	3.57895363202995e-09	0.226125327500704	0.602	0.612	9.991364854538e-05	1	Pde1a
Nr3c1	3.6877846759515e-09	0.311507555629851	0.35	0.321	0.000102951884798538	1	Nr3c1
Gm20732	3.82484424544266e-09	0.300495893878592	0.184	0.148	0.000106778176800023	1	Gm20732
Tpcn1	4.90524774145778e-09	0.241688544574588	0.117	0.085	0.000136939801198277	1	Tpcn1
Acss1	5.7475881726311e-09	0.250599600187089	0.113	0.081	0.000160455419015343	1	Acss1
Fam214a	7.01248778371566e-09	0.28452761659317	0.287	0.251	0.00019576762145799	1	Fam214a
Scn5a	8.15009309222977e-09	0.288437891395106	0.163	0.127	0.000227526148855779	1	Scn5a
Elf1	8.56032593155605e-09	0.302463786880065	0.371	0.346	0.00023897861903125	1	Elf1
Cacna1a	9.39555665576144e-09	0.285423467520702	0.134	0.101	0.000262295755158892	1	Cacna1a
Akap6	9.71454900527441e-09	0.342560874325818	0.334	0.305	0.000271201064580246	1	Akap6
Il1rl2	1.37660965905938e-08	0.230874348164675	0.113	0.082	0.000384308118519607	1	Il1rl2
Trak2	1.48896051262106e-08	0.301675751965002	0.185	0.151	0.00041567310630842	1	Trak2
Acacb	1.88087613822869e-08	0.267591856054132	0.167	0.132	0.000525084191509304	1	Acacb
Slc4a4	2.30472189901035e-08	0.269598103040608	0.195	0.16	0.000643409212546718	1	Slc4a4
Galnt16	2.41279729070442e-08	0.303224883671402	0.245	0.208	0.000673580619645953	1	Galnt16
Gbe1	2.82276567399609e-08	0.285229672174341	0.17	0.137	0.000788031493209489	1	Gbe1
Erbb4	2.90662904332707e-08	0.294884217936975	0.227	0.192	0.000811443630025619	1	Erbb4
Stx2	2.97764172187862e-08	0.276795606390676	0.167	0.133	0.000831268239496856	1	Stx2
Aff1	3.18360710434369e-08	0.247028541682814	0.525	0.526	0.000888767595319628	1	Aff1
Slain2	3.56053910315421e-08	0.311398886253002	0.275	0.241	0.000993995701427561	1	Slain2
Tcp11l2	3.78348502656336e-08	0.228912857897371	0.127	0.095	0.00105623551486569	1	Tcp11l2
Map3k5	4.28287242764434e-08	0.272406579500481	0.327	0.294	0.00119564949562547	1	Map3k5
Ppp2r5a	4.36289560616179e-08	0.259975369198334	0.172	0.138	0.00121798956637219	1	Ppp2r5a
Srl	4.38294895385303e-08	0.275869343100139	0.125	0.095	0.00122358785944715	1	Srl
Igf1r	4.74654406424021e-08	0.187490698010519	0.69	0.714	0.00132509270641394	1	Igf1r
Gm15675	5.24513627547952e-08	0.206670821512225	0.107	0.078	0.00146428469402562	1	Gm15675
Cdc37l1	6.01890745005593e-08	0.285642850969481	0.265	0.234	0.00168029839283211	1	Cdc37l1
Prkag2	6.15761550849575e-08	0.288008221589879	0.282	0.25	0.00171902152150676	1	Prkag2
Tecrl	6.17363865358143e-08	0.234459251884912	0.142	0.109	0.00172349470292033	1	Tecrl
Nfyc	6.97601158938261e-08	0.284826239336702	0.245	0.213	0.00194749315540794	1	Nfyc
Ralgapa1	7.96238927040139e-08	0.265155647468666	0.469	0.463	0.00222286021261796	1	Ralgapa1
Lpin1	8.79638879121765e-08	0.250061166532353	0.116	0.086	0.00245568785884423	1	Lpin1
Asap1	1.040031495818e-07	0.219932134325539	0.576	0.591	0.00290345592687512	1	Asap1
Kcng2	1.07404343660455e-07	0.238401004107947	0.1	0.073	0.00299840706196892	1	Kcng2
Shld1	1.07708170214631e-07	0.283930203482066	0.146	0.116	0.00300688898788185	1	Shld1
Tfpi	1.14620768232448e-07	0.209317696201547	0.113	0.085	0.00319986798674524	1	Tfpi
Clic5	1.35490878348056e-07	0.246442407922941	0.126	0.096	0.00378249885084267	1	Clic5
Vps13c	1.36987562287268e-07	0.284215741955854	0.274	0.243	0.00382428177637366	1	Vps13c
Plcl1	1.40058385850224e-07	0.222522105218686	0.639	0.663	0.00391000995778071	1	Plcl1
Ccdc50	1.50926871425315e-07	0.270147393591273	0.243	0.211	0.00421342546958053	1	Ccdc50
Lnpep	1.7268019845663e-07	0.256546514431079	0.438	0.433	0.00482071310031375	1	Lnpep
Adgrd1	2.07578747632228e-07	0.435103216261938	0.303	0.28	0.00579497589764891	1	Adgrd1
Lin52	2.08493338134316e-07	0.279873339294307	0.209	0.177	0.00582050852069571	1	Lin52
Vps13a	2.58587337627794e-07	0.294852604875394	0.236	0.205	0.00721898270455512	1	Vps13a
Tmtc1	3.47461952056025e-07	0.205081918564959	0.597	0.592	0.00970009531554805	1	Tmtc1
Snx24	3.57973509433312e-07	0.260836191988747	0.384	0.365	0.00999354646284978	1	Snx24
Sema6a	4.46421670194489e-07	0.272881880429522	0.2	0.169	0.0124627537668195	1	Sema6a
Crebrf	4.51239820021155e-07	0.277775706512913	0.262	0.233	0.0125972620555306	1	Crebrf
Hand2os1	4.84301577024496e-07	0.238847793885457	0.144	0.115	0.0135202471257929	1	Hand2os1
Ptpn3	5.45334857899664e-07	0.234341271341499	0.192	0.16	0.0152241132279849	1	Ptpn3
Dpt	5.75408909909065e-07	0.205082671526358	0.128	0.099	0.0160636905379314	1	Dpt
mt-Cytb	6.45408477661295e-07	0.227017074270144	0.138	0.109	0.0180178684708704	1	mt-Cytb
Adamtsl4	7.65832462324777e-07	0.205010716489393	0.108	0.082	0.0213797448507208	1	Adamtsl4
Fut8	7.93455012162131e-07	0.251300334155367	0.296	0.269	0.0221508835745302	1	Fut8
Phka1	8.41539743787306e-07	0.290570863588849	0.298	0.273	0.0234932650273102	1	Phka1
Txlng	8.47422898644293e-07	0.278348162764017	0.245	0.215	0.0236575050614527	1	Txlng
Synrg	9.81268394268127e-07	0.219626196961692	0.124	0.097	0.0273940697627833	1	Synrg
Pkn2	1.08056489679145e-06	0.260573815070188	0.277	0.249	0.030166130223727	1	Pkn2
Myzap	1.16258656502815e-06	0.246507403048605	0.158	0.129	0.032455929135891	1	Myzap
Camta1	1.36697401774512e-06	0.250031659213328	0.406	0.388	0.0381618136533906	1	Camta1
Stk38	1.39541811944104e-06	0.212235577992543	0.454	0.443	0.0389558876404355	1	Stk38
Phtf2	1.60362246340136e-06	0.251800708542706	0.149	0.121	0.0447683283107759	1	Phtf2
Coro2b	1.86291073530221e-06	0.248421194946559	0.201	0.172	0.0520068789974317	1	Coro2b
Ifngr1	1.87483529477399e-06	0.261836532200428	0.208	0.179	0.0523397769242055	1	Ifngr1
mt-Nd1	1.95729712049264e-06	0.230071337353831	0.124	0.098	0.0546418637127931	1	mt-Nd1
Zfp638	2.09320143357423e-06	0.218227237548742	0.446	0.44	0.0584359044210918	1	Zfp638
Clip2	2.12610909839402e-06	0.274902519239753	0.172	0.144	0.0593545876998658	1	Clip2
Arhgap18	2.40886787685048e-06	0.246493714730938	0.151	0.123	0.0672483645180349	1	Arhgap18
Mybpc3	2.69423452840767e-06	0.299165932538294	0.195	0.168	0.0752149453295569	1	Mybpc3
Nectin1	2.96307462242839e-06	0.249360795718316	0.112	0.088	0.0827201542343332	1	Nectin1
Ogdh	2.98633219523552e-06	0.275766401036105	0.358	0.34	0.08336943589439	1	Ogdh
Gpr153	3.12759513298688e-06	0.241960924126519	0.183	0.155	0.0873130733275946	1	Gpr153
Prickle2	3.32862976880355e-06	0.27056544497058	0.335	0.313	0.0929253572556888	1	Prickle2
Sash1	3.36953975218667e-06	0.193250319413054	0.495	0.493	0.0940674412617954	1	Sash1
Nrp1	4.17298382754445e-06	0.258348710836555	0.443	0.438	0.116497189513558	1	Nrp1
Dennd1a	4.54362169098499e-06	0.172323586571955	0.579	0.592	0.126844286747228	1	Dennd1a
Irs2	5.23069670160071e-06	0.200793693558584	0.113	0.088	0.146025359818587	1	Irs2
Cebpd	5.36960838343213e-06	0.214900749258716	0.1	0.077	0.149903357240275	1	Cebpd
Ppip5k2	5.57084466722933e-06	0.257821037743467	0.219	0.192	0.155521270575041	1	Ppip5k2
Ezh1	6.10676184344346e-06	0.22546866041199	0.186	0.158	0.170482470383411	1	Ezh1
Col6a2	6.56104812675666e-06	0.269072825642264	0.219	0.193	0.183164780554666	1	Col6a2
Usp35	6.60882636446319e-06	0.236493456135586	0.119	0.095	0.184498605616719	1	Usp35
Cnrip1	6.9920936079859e-06	0.218893777867298	0.114	0.09	0.195198277254142	1	Cnrip1
Hhipl1	7.58898897471743e-06	0.253490132462257	0.19	0.164	0.211861805207186	1	Hhipl1
Lrrc8d	8.41899989771241e-06	0.253159782193733	0.126	0.102	0.235033220144437	1	Lrrc8d
Ugdh	8.94862598727325e-06	0.328031424826871	0.153	0.128	0.249818791686707	1	Ugdh
Txnip	9.15912906578536e-06	0.27123360024229	0.192	0.166	0.25569540612953	1	Txnip
Diaph1	1.0092121956922e-05	0.26271879684051	0.205	0.18	0.281741768671391	1	Diaph1
Jak1	1.04957427480234e-05	0.263298415996031	0.365	0.354	0.293009650296569	1	Jak1
Nebl	1.06451428725241e-05	0.256257709977526	0.158	0.132	0.297180453572256	1	Nebl
Tbc1d4	1.33430971018819e-05	0.284116387207456	0.312	0.296	0.372499241793237	1	Tbc1d4
Cuedc1	1.44618133171567e-05	0.23894191830674	0.407	0.4	0.403730442375065	1	Cuedc1
Cr1l	1.48155303134154e-05	0.235778717504868	0.195	0.17	0.413605159759617	1	Cr1l
Stat2	1.55417408548961e-05	0.257155704796074	0.205	0.179	0.433878779446134	1	Stat2
Rmdn1	1.59867174174304e-05	0.261607213665188	0.202	0.178	0.446301190142405	1	Rmdn1
Ypel3	1.777655999177e-05	0.233391174203247	0.179	0.154	0.496268225290243	1	Ypel3
Pkd1	1.82573792773975e-05	0.135596102520437	0.641	0.653	0.509691257287107	1	Pkd1
Vezf1	1.94728762864538e-05	0.181621962641361	0.103	0.081	0.54362428728893	1	Vezf1
Klhdc8b	2.04017150659685e-05	0.252177747789983	0.216	0.192	0.569554679496642	1	Klhdc8b
Ccdc80	2.71276321180934e-05	0.194890387461926	0.44	0.435	0.757322105840812	1	Ccdc80
Ubl3	2.86516130740852e-05	0.250760117015586	0.205	0.182	0.799867082189236	1	Ubl3
Ppp1r12b	2.88350337824241e-05	0.2100593008028	0.493	0.497	0.804987638103933	1	Ppp1r12b
Fry	2.98617034644238e-05	0.197791333529374	0.412	0.395	0.833649175616319	1	Fry
Ust	3.63565360162182e-05	0.165985588963047	0.529	0.533	1	1	Ust
Hsd17b11	3.97678566252137e-05	0.200308784784783	0.102	0.081	1	1	Hsd17b11
Oxr1	4.07595442255132e-05	0.274406717924502	0.234	0.213	1	1	Oxr1
Tango2	4.45870257755151e-05	0.222586980414348	0.202	0.177	1	1	Tango2
Akap7	4.51364467183929e-05	0.222399507098867	0.207	0.184	1	1	Akap7
Lrba	4.56947747409897e-05	0.249477957141931	0.311	0.292	1	1	Lrba
Nsd3	5.26726982805725e-05	0.196116013361562	0.484	0.492	1	1	Nsd3
Mfap5	6.75923792771745e-05	0.253652330906271	0.357	0.346	1	1	Mfap5
Mir100hg	7.0169112359906e-05	0.129291826673549	0.678	0.698	1	1	Mir100hg
Ptgfrn	7.04377216125033e-05	0.194660076541756	0.118	0.097	1	1	Ptgfrn
Thra	7.27288362580164e-05	0.251208386926905	0.329	0.315	1	1	Thra
Daam1	7.34355692475123e-05	0.209753180951533	0.413	0.403	1	1	Daam1
Chchd3	7.37568921974118e-05	0.244140987829395	0.418	0.419	1	1	Chchd3
Cipc	7.60391554133099e-05	0.197585980691899	0.123	0.101	1	1	Cipc
Camkmt	7.77546505691623e-05	0.286411496957981	0.267	0.25	1	1	Camkmt
Parp14	7.78242039221489e-05	0.196595098923454	0.141	0.118	1	1	Parp14
Brip1os	8.7773776111269e-05	0.271906535101568	0.145	0.123	1	1	Brip1os
Wasl	9.0050835246215e-05	0.244258477944706	0.201	0.179	1	1	Wasl
Trpc1	9.57439742022157e-05	0.208147996835406	0.116	0.096	1	1	Trpc1
Ecm2	9.75123616849941e-05	0.184155367413311	0.156	0.132	1	1	Ecm2
Bbs9	0.000104477670534547	0.25618090637435	0.251	0.231	1	1	Bbs9
Dtnbp1	0.00011161787247213	0.241780316183382	0.24	0.219	1	1	Dtnbp1
Dmxl2	0.000122099348976528	0.220661909445037	0.134	0.112	1	1	Dmxl2
Wdfy2	0.000124465421657688	0.217085648081303	0.203	0.182	1	1	Wdfy2
Ccnd3	0.000125760757994665	0.115172392424201	0.615	0.617	1	1	Ccnd3
Zcchc7	0.000130048990510312	0.164583085639958	0.587	0.615	1	1	Zcchc7
Snx29	0.000134711797207792	0.239485407601936	0.372	0.363	1	1	Snx29
Cyyr1	0.000142922354764444	0.212590047245387	0.145	0.123	1	1	Cyyr1
Fam102b	0.000179839180876392	0.234899636026482	0.208	0.188	1	1	Fam102b
Epb41	0.000181126326450522	0.23015139975977	0.183	0.161	1	1	Epb41
Nexn	0.00018356342455342	0.235939747951659	0.36	0.348	1	1	Nexn
Ckb	0.000188267681459241	0.178104641379892	0.121	0.1	1	1	Ckb
Mecp2	0.000191394451004079	0.220888685538521	0.234	0.215	1	1	Mecp2
Bcl6	0.00019598645273204	0.232762575233309	0.152	0.131	1	1	Bcl6
Pde1c	0.000211824574352773	0.257788037770873	0.166	0.146	1	1	Pde1c
Jup	0.000216964798630534	0.191745387463616	0.106	0.087	1	1	Jup
Cacnb2	0.000222604846606627	0.216435973030137	0.379	0.368	1	1	Cacnb2
Carmil1	0.00022488980356643	0.198159953423457	0.372	0.365	1	1	Carmil1
Arhgap22	0.000250065688761905	0.211512803360405	0.122	0.103	1	1	Arhgap22
Birc3	0.000257891858964453	0.213582442737784	0.135	0.115	1	1	Birc3
Cpeb1	0.000308003851963148	0.235349545639028	0.392	0.391	1	1	Cpeb1
Sec14l1	0.000322294572620471	0.235108454626009	0.186	0.166	1	1	Sec14l1
Nck1	0.000324178904855679	0.211320144437701	0.186	0.166	1	1	Nck1
Dcbld2	0.000373611835818618	0.238731779391875	0.281	0.266	1	1	Dcbld2
Rbm28	0.000383785371761276	0.256477912533705	0.318	0.308	1	1	Rbm28
Mpped2	0.000402100150838685	0.232154666547051	0.125	0.107	1	1	Mpped2
AC149090.1	0.000422590242986851	0.187654469268766	0.523	0.545	1	1	AC149090.1
mt-Nd2	0.000431463281561647	0.172684158312109	0.123	0.103	1	1	mt-Nd2
Tusc3	0.00045890038658363	0.196228819959096	0.152	0.133	1	1	Tusc3
Plcl2	0.000499736462346111	0.232722228633328	0.237	0.219	1	1	Plcl2
Actc1	0.000507621646224838	0.166370744002122	0.117	0.098	1	1	Actc1
Cask	0.000507796597452122	0.23868089148253	0.328	0.322	1	1	Cask
Zmym5	0.00051404911722218	0.231145093285246	0.344	0.336	1	1	Zmym5
Taf3	0.00052188529428447	0.249631629528441	0.193	0.175	1	1	Taf3
Ppp2r2d	0.000535598900107751	0.188494099123462	0.142	0.123	1	1	Ppp2r2d
Kiz	0.000559374596714374	0.185176515985345	0.197	0.176	1	1	Kiz
Ube2q2	0.0005953875014531	0.21483658793971	0.147	0.129	1	1	Ube2q2
Ralbp1	0.000633957410103336	0.189510840490601	0.208	0.189	1	1	Ralbp1
Mmp2	0.000662415170557273	0.176002179282431	0.193	0.173	1	1	Mmp2
Stard7	0.000663890736833778	0.18796781151032	0.119	0.101	1	1	Stard7
Chkb	0.000671201748968533	0.215950162687573	0.131	0.113	1	1	Chkb
Rev3l	0.000730935101090834	0.238187160198	0.354	0.351	1	1	Rev3l
Tom1l2	0.000742695924773914	0.166444931791299	0.431	0.43	1	1	Tom1l2
Ank	0.000783791834803953	0.183428972716538	0.325	0.314	1	1	Ank
Il15	0.000829834908322263	0.19456657618007	0.15	0.132	1	1	Il15
A330023F24Rik	0.000840098168763693	0.237424933008788	0.275	0.263	1	1	A330023F24Rik
Pkp2	0.000843727708819216	0.203068814573274	0.109	0.092	1	1	Pkp2
Micu1	0.000862375270850997	0.230835304395645	0.208	0.191	1	1	Micu1
Errfi1	0.000967798698022469	0.305697822472617	0.225	0.209	1	1	Errfi1
Slc25a3	0.000990231374223946	0.222652563667553	0.276	0.262	1	1	Slc25a3
Inpp4b	0.000995425977629245	0.245135089309196	0.192	0.176	1	1	Inpp4b
Klf12	0.000998216850025465	0.217270651042723	0.434	0.441	1	1	Klf12
Ppargc1a	0.00103373060209181	0.214734115643071	0.207	0.19	1	1	Ppargc1a
Zmynd11	0.00105066789865705	0.196625212715588	0.394	0.393	1	1	Zmynd11
Rnf13	0.00110361167049612	0.194467006310959	0.186	0.168	1	1	Rnf13
Insr	0.00114389037881736	0.18801989100084	0.391	0.39	1	1	Insr
Frmd6	0.00117554940345765	0.198613032819411	0.31	0.301	1	1	Frmd6
Peg3	0.00117819904516915	0.188100812198871	0.197	0.178	1	1	Peg3
Dock11	0.00124013518588615	0.194070189415504	0.19	0.172	1	1	Dock11
Glcci1	0.00126899497021838	0.230546454971852	0.185	0.169	1	1	Glcci1
Kdm7a	0.00137302490286726	0.210700243814466	0.221	0.205	1	1	Kdm7a
Tnnc1	0.00139831462677779	0.222236008433309	0.109	0.093	1	1	Tnnc1
Peli1	0.00142738903231338	0.19046823148438	0.227	0.21	1	1	Peli1
Tfdp2	0.00165895875158183	0.220716750487689	0.267	0.254	1	1	Tfdp2
Amy1	0.00168537996861793	0.151876392129355	0.113	0.096	1	1	Amy1
Adamtsl5	0.00181833492220629	0.212594638532139	0.217	0.201	1	1	Adamtsl5
Cacna2d1	0.00190554867475912	0.137512997038086	0.586	0.604	1	1	Cacna2d1
Ppp6r2	0.00205434595904882	0.227117857690016	0.226	0.213	1	1	Ppp6r2
Pear1	0.00205436534653288	0.215689245492404	0.217	0.202	1	1	Pear1
Ppp1cc	0.00208499339720615	0.188453123695063	0.175	0.159	1	1	Ppp1cc
Babam2	0.002145881275519	0.198186858776101	0.406	0.412	1	1	Babam2
Epc1	0.00217022907669152	0.210279649234757	0.285	0.275	1	1	Epc1
Nadk	0.00233235470014097	0.218331712259565	0.164	0.148	1	1	Nadk
Ncoa2	0.00245494603400668	0.155975363315271	0.526	0.542	1	1	Ncoa2
Cd47	0.0024941083006043	0.213332943261023	0.183	0.168	1	1	Cd47
Nt5c2	0.00249802953607063	0.214118537689328	0.257	0.246	1	1	Nt5c2
Tnni3k	0.00263356740556548	0.257983206596555	0.237	0.225	1	1	Tnni3k
Anks1	0.0028377767698504	0.227802428905075	0.296	0.289	1	1	Anks1
Pcmtd2	0.00304089859391113	0.162591225395957	0.152	0.136	1	1	Pcmtd2
Casp12	0.00316458072475382	0.189410082081971	0.141	0.126	1	1	Casp12
Eml1	0.00317991286773022	0.198121244045749	0.257	0.245	1	1	Eml1
Rb1	0.00337459071639863	0.190751572680359	0.251	0.237	1	1	Rb1
Rtn3	0.00348275809347571	0.174954905065995	0.422	0.435	1	1	Rtn3
Abcc4	0.00349496275490953	0.204033173797287	0.148	0.133	1	1	Abcc4
Adamts3	0.00393019869765896	0.162431443872804	0.12	0.104	1	1	Adamts3
Slc25a13	0.00403832757189139	0.145416294172947	0.102	0.088	1	1	Slc25a13
Pced1b	0.00411012246471064	0.169004856965595	0.112	0.097	1	1	Pced1b
Rb1cc1	0.00419884588974179	0.19326387026186	0.429	0.438	1	1	Rb1cc1
Znfx1	0.00455972257848674	0.17679772982648	0.119	0.104	1	1	Znfx1
Zfp438	0.00492479120056574	0.169154594143257	0.113	0.099	1	1	Zfp438
Mfn1	0.00501993177550545	0.182208220966598	0.168	0.153	1	1	Mfn1
Slc25a12	0.0053277825435042	0.212706828232667	0.193	0.18	1	1	Slc25a12
Mapre3	0.00576417174040422	0.17075945243111	0.162	0.147	1	1	Mapre3
Gm13481	0.00580522579980043	0.171915473312601	0.147	0.132	1	1	Gm13481
Vwa5a	0.00598360551898721	0.153030853393931	0.175	0.159	1	1	Vwa5a
AW549877	0.00613212475151554	0.179023738422853	0.175	0.161	1	1	AW549877
Serpinb6a	0.00710935187592118	0.164871479704383	0.155	0.141	1	1	Serpinb6a
Atrx	0.00719123793009093	0.118110679928755	0.685	0.718	1	1	Atrx
Brd9	0.00725889267683699	0.223751774303656	0.229	0.218	1	1	Brd9
Sik2	0.00751860824981052	0.201798676359069	0.283	0.277	1	1	Sik2
Epc2	0.00781160704772429	0.175852172948127	0.199	0.186	1	1	Epc2
Sox6	0.00784609301323863	0.158442120327737	0.318	0.309	1	1	Sox6
Lrrc8a	0.00805085000208466	0.161028407253341	0.117	0.104	1	1	Lrrc8a
mt-Nd4	0.00815303570494615	0.161230353896148	0.143	0.128	1	1	mt-Nd4
Clip1	0.00821311147211111	0.169624446862841	0.459	0.472	1	1	Clip1
Dock9	0.00843808661462207	0.214401730008298	0.249	0.239	1	1	Dock9
Sos2	0.00888980698835573	0.181839404196212	0.28	0.272	1	1	Sos2
Col4a1	0.00954570834374028	0.122661105274525	0.547	0.564	1	1	Col4a1
Cblb	0.00962208693823065	0.135138561166702	0.524	0.541	1	1	Cblb
Eln	5.27582779349277e-91	1.11608015639744	0.608	0.484	1.47285284510938e-86	2	Eln
Nox41	5.00370216278956e-78	0.643925634277637	0.664	0.539	1.39688353278596e-73	2	Nox4
Itgbl11	2.88949808392569e-77	0.406968282106765	0.902	0.789	8.06661180089536e-73	2	Itgbl1
Adamtsl21	6.00864456610693e-77	0.770974063678544	0.515	0.358	1.67743330352007e-72	2	Adamtsl2
Pcdh9	6.35862220826244e-74	0.414186439943439	0.914	0.856	1.77513656188062e-69	2	Pcdh9
Gucy1a1	3.93464692045398e-73	0.870687385874285	0.299	0.167	1.09843538078314e-68	2	Gucy1a1
Smad61	2.37805092218667e-69	0.846313582026224	0.403	0.275	6.63880475946853e-65	2	Smad6
Plxna41	2.10365229425736e-68	0.886613900904279	0.45	0.328	5.87276610987827e-64	2	Plxna4
Sntg2	2.39988271625226e-61	0.842207377044014	0.25	0.135	6.69975257896143e-57	2	Sntg2
Ccn51	8.06672116056023e-61	0.77184135026145	0.416	0.297	2.2519865463936e-56	2	Ccn5
Gas61	1.73710980787479e-59	0.787325668080138	0.479	0.372	4.84948945064404e-55	2	Gas6
Plce11	1.45668926462687e-57	0.602749000955991	0.621	0.54	4.06663942005884e-53	2	Plce1
Fbln1	4.15531243396008e-55	0.795514363798489	0.372	0.258	1.16003857218864e-50	2	Fbln1
Gm42418	2.61368961261439e-52	0.174616442138033	1	1	7.2966372915356e-48	2	Gm42418
Setbp11	6.79861657133357e-51	0.336339243702507	0.843	0.772	1.89796978821919e-46	2	Setbp1
[truncated: 157 more rows]
